# Supplementary material for: A Founder Effect Led Early SARS-CoV-2 Transmission in Spain
Source: J Virol. 2021 Jan 13;95(3):e01583-20. doi: 10.1128/JVI.01583-20 (PMC7925114; doi:10.1128/JVI.01583-20)
Supplement: Supplemental file 2 [file JVI.01583-20-sd001.xlsx]

## Sheet: Caption
Supplementary Table 1. Genome sequences from Spain included in the study. The table includes GISAID accession ID, virus name, sample collection date and location, originating and submitting labs, authors and presence/absence of the S D614G, ORF3 G251V and ORF8 L84S mutations of all the sequences from Spain (“Spain” sheet) and of the samples sequenced for this study (“CNM-ISCIII” sheet).

## Sheet: Spain
Accession ID	Lineage	GISAID clade	Virus name	Location	Collection date	Originating lab	Submitting lab	Authors	S D614G	ORF3 G251V	ORF8 L84S
EPI_ISL_418860	B.1	G	hCoV-19/Spain/VH000001133/2020	Europe / Spain / Barcelona	2020-03-15	Hospital Universitari Vall d'Hebron (HUVH) - Vall d'Hebron Research Institute (VHIR)	Hospital Universitari Vall d'Hebron (HUVH) - Vall d'Hebron Research Institute (VHIR)	Cristina Andrés, Dàmir Garcia-Cehic, Maria Piñana, Mercedes Guerrero-Murillo, Ariadna Rando, Tomàs Pumarola, Maria Gema Codina, Andrés Antón, Josep Quer	G	G	L
EPI_ISL_418861	B.1.1	GR	hCoV-19/Spain/VH198152683/2020	Europe / Spain / Barcelona	2020-03-24	Hospital Universitari Vall d'Hebron (HUVH) - Vall d'Hebron Research Institute (VHIR)	Hospital Universitari Vall d'Hebron (HUVH) - Vall d'Hebron Research Institute (VHIR)	Cristina Andrés, Dàmir Garcia-Cehic, Maria Piñana, Mercedes Guerrero-Murillo, Ariadna Rando, Tomàs Pumarola, Maria Gema Codina, Andrés Antón, Josep Quer	G	G	L
EPI_ISL_428683	A	S	hCoV-19/Spain/Madrid_H12_13/2020	Europe / Spain / Madrid	2020-03-03	Hospital Universitario 12 de Octubre	Hospital Universitario 12 de Octubre	Sara González, Raúl Recio,Elias Dahdouh, Fernando Lázaro, Esther Viedma, Natalia Stella, Julio García, Juan Carlos Galán, Rafael Cantón, Mª Dolores Folgueira, Rafael Delgado, Jesús Mingorance	G	G	S
EPI_ISL_421171	B.1	G	hCoV-19/Spain/Madrid_H12_1301/2020	Europe / Spain/ Madrid	2020-03-05	Hospital Universitario 12 de Octubre	Hospital Universitario 12 de Octubre	Esther Viedma, Sara González, Elias Dahdouh, Raúl Recio, Fernando Lázaro, Julio García, Mª Dolores Folgueira, Jesús Mingorance, Rafael Delgado	G	G	L
EPI_ISL_430718	B.1	G	hCoV-19/Spain/Madrid_H12_16/2020	Europe / Spain / Madrid	2020-03-10	Hospital Universitario 12 de Octubre	Hospital Universitario 12 de Octubre	Sara González, Raúl Recio,Elias Dahdouh, Fernando Lázaro, Esther Viedma, Natalia Stella, Julio García, Juan Carlos Galán, Rafael Cantón, Mª Dolores Folgueira, Rafael Delgado, Jesús Mingorance	G	G	L
EPI_ISL_428684	B.1	G	hCoV-19/Spain/Madrid_H12_20/2020	Europe / Spain / Madrid	2020-03-27	Hospital Universitario 12 de Octubre	Hospital Universitario 12 de Octubre	Sara González, Raúl Recio,Elias Dahdouh, Fernando Lázaro, Esther Viedma, Natalia Stella, Julio García, Juan Carlos Galán, Rafael Cantón, Mª Dolores Folgueira, Rafael Delgado, Jesús Mingorance	G	G	L
EPI_ISL_421176	B.1	G	hCoV-19/Spain/Madrid_H12_2006/2020	Europe / Spain / Madrid	2020-03-27	Hospital Universitario 12 de Octubre	Hospital Universitario 12 de Octubre	Esther Viedma, Sara González, Elias Dahdouh, Raúl Recio, Fernando Lázaro, Julio García, Mª Dolores Folgueira, Jesús Mingorance, Rafael Delgado	G	G	L
EPI_ISL_428686	B.1	G	hCoV-19/Spain/Madrid_H12_23/2020	Europe / Spain / Madrid	2020-03-22	Hospital Universitario 12 de Octubre	Hospital Universitario 12 de Octubre	Sara González, Raúl Recio,Elias Dahdouh, Fernando Lázaro, Esther Viedma, Natalia Stella, Julio García, Juan Carlos Galán, Rafael Cantón, Mª Dolores Folgueira, Rafael Delgado, Jesús Mingorance	G	G	L
EPI_ISL_428687	B.1.5	G	hCoV-19/Spain/Madrid_H12_24/2020	Europe / Spain / Madrid	2020-03-22	Hospital Universitario 12 de Octubre	Hospital Universitario 12 de Octubre	Sara González, Raúl Recio,Elias Dahdouh, Fernando Lázaro, Esther Viedma, Natalia Stella, Julio García, Juan Carlos Galán, Rafael Cantón, Mª Dolores Folgueira, Rafael Delgado, Jesús Mingorance	G	G	L
EPI_ISL_428688	B.1	GH	hCoV-19/Spain/Madrid_H12_25/2020	Europe / Spain / Madrid	2020-03-22	Hospital Universitario 12 de Octubre	Hospital Universitario 12 de Octubre	Sara González, Raúl Recio,Elias Dahdouh, Fernando Lázaro, Esther Viedma, Natalia Stella, Julio García, Juan Carlos Galán, Rafael Cantón, Mª Dolores Folgueira, Rafael Delgado, Jesús Mingorance	G	G	L
EPI_ISL_428700	A.5	S	hCoV-19/Spain/Madrid_H12_2501/2020	Europe / Spain / Madrid	2020-03-27	Hospital Universitario 12 de Octubre	Hospital Universitario 12 de Octubre	Esther Viedma, Sara González, Raúl Recio, Elias Dahdouh, Fernando Lázaro, Julio García, Mª Dolores Folgueira, Jesús Mingorance, Rafael Delgado	D	G	S
EPI_ISL_428689	B.1	G	hCoV-19/Spain/Madrid_H12_26/2020	Europe / Spain / Madrid	2020-03-26	Hospital Universitario 12 de Octubre	Hospital Universitario 12 de Octubre	Sara González, Raúl Recio,Elias Dahdouh, Fernando Lázaro, Esther Viedma, Natalia Stella, Julio García, Juan Carlos Galán, Rafael Cantón, Mª Dolores Folgueira, Rafael Delgado, Jesús Mingorance	G	G	L
EPI_ISL_428690	B.1	G	hCoV-19/Spain/Madrid_H12_27/2020	Europe / Spain / Madrid	2020-03-21	Hospital Universitario 12 de Octubre	Hospital Universitario 12 de Octubre	Sara González, Raúl Recio,Elias Dahdouh, Fernando Lázaro, Esther Viedma, Natalia Stella, Julio García, Juan Carlos Galán, Rafael Cantón, Mª Dolores Folgueira, Rafael Delgado, Jesús Mingorance	G	G	L
EPI_ISL_428691	A.2	S	hCoV-19/Spain/Madrid_H12_28/2020	Europe / Spain / Madrid	2020-03-21	Hospital Universitario 12 de Octubre	Hospital Universitario 12 de Octubre	Sara González, Raúl Recio,Elias Dahdouh, Fernando Lázaro, Esther Viedma, Natalia Stella, Julio García, Juan Carlos Galán, Rafael Cantón, Mª Dolores Folgueira, Rafael Delgado, Jesús Mingorance	D	G	S
EPI_ISL_428692	A.2	S	hCoV-19/Spain/Madrid_H12_29/2020	Europe / Spain / Madrid	2020-03-12	Hospital Universitario 12 de Octubre	Hospital Universitario 12 de Octubre	Sara González, Raúl Recio,Elias Dahdouh, Fernando Lázaro, Esther Viedma, Natalia Stella, Julio García, Juan Carlos Galán, Rafael Cantón, Mª Dolores Folgueira, Rafael Delgado, Jesús Mingorance	D	G	S
EPI_ISL_428701	B.1.5.4	G	hCoV-19/Spain/Madrid_H12_2902/2020	Europe / Spain / Madrid	2020-03-27	Hospital Universitario 12 de Octubre	Hospital Universitario 12 de Octubre	Esther Viedma, Sara González, Raúl Recio, Elias Dahdouh, Fernando Lázaro, Julio García, Mª Dolores Folgueira, Jesús Mingorance, Rafael Delgado	G	G	L
EPI_ISL_428693	B.1	GH	hCoV-19/Spain/Madrid_H12_30/2020	Europe / Spain / Madrid	2020-03-12	Hospital Universitario 12 de Octubre	Hospital Universitario 12 de Octubre	Sara González, Raúl Recio,Elias Dahdouh, Fernando Lázaro, Esther Viedma, Natalia Stella, Julio García, Juan Carlos Galán, Rafael Cantón, Mª Dolores Folgueira, Rafael Delgado, Jesús Mingorance	G	G	L
EPI_ISL_428694	B.1.5	G	hCoV-19/Spain/Madrid_H12_31/2020	Europe / Spain / Madrid	2020-03-12	Hospital Universitario 12 de Octubre	Hospital Universitario 12 de Octubre	Sara González, Raúl Recio,Elias Dahdouh, Fernando Lázaro, Esther Viedma, Natalia Stella, Julio García, Juan Carlos Galán, Rafael Cantón, Mª Dolores Folgueira, Rafael Delgado, Jesús Mingorance	G	G	L
EPI_ISL_428695	B.1.5	G	hCoV-19/Spain/Madrid_H12_32/2020	Europe / Spain / Madrid	2020-03-12	Hospital Universitario 12 de Octubre	Hospital Universitario 12 de Octubre	Raúl Recio, Sara González, Elias Dahdouh, Fernando Lázaro, Esther Viedma, Natalia Stella, Julio García, Juan Carlos Galán, Rafael Cantón, Mª Dolores Folgueira, Rafael Delgado, Jesús Mingorance	G	G	L
EPI_ISL_428696	B.1	G	hCoV-19/Spain/Madrid_H12_33/2020	Europe / Spain / Madrid	2020-03-12	Hospital Universitario 12 de Octubre	Hospital Universitario 12 de Octubre	Raúl Recio, Sara González, Elias Dahdouh, Fernando Lázaro, Esther Viedma, Natalia Stella, Julio García, Juan Carlos Galán, Rafael Cantón, Mª Dolores Folgueira, Rafael Delgado, Jesús Mingorance	G	G	L
EPI_ISL_428703	B.1.5	G	hCoV-19/Spain/Madrid_H12_3304/2020	Europe / Spain / Madrid	2020-03-11	Hospital Universitario 12 de Octubre	Hospital Universitario 12 de Octubre	Esther Viedma, Sara González, Raúl Recio, Elias Dahdouh, Fernando Lázaro, Julio García, Mª Dolores Folgueira, Jesús Mingorance, Rafael Delgado	G	G	L
EPI_ISL_428697	B	V	hCoV-19/Spain/Madrid_H12_34/2020	Europe / Spain / Madrid	2020-03-12	Hospital Universitario 12 de Octubre	Hospital Universitario 12 de Octubre	Raúl Recio, Sara González, Elias Dahdouh, Fernando Lázaro, Esther Viedma, Natalia Stella, Julio García, Juan Carlos Galán, Rafael Cantón, Mª Dolores Folgueira, Rafael Delgado, Jesús Mingorance	D	V	L
EPI_ISL_428704	A.5	S	hCoV-19/Spain/Madrid_H12_3405/2020	Europe / Spain / Madrid	2020-03-11	Hospital Universitario 12 de Octubre	Hospital Universitario 12 de Octubre	Esther Viedma, Sara González, Raúl Recio, Elias Dahdouh, Fernando Lázaro, Julio García, Mª Dolores Folgueira, Jesús Mingorance, Rafael Delgado	D	G	S
EPI_ISL_428698	A.5	S	hCoV-19/Spain/Madrid_H12_35/2020	Europe / Spain / Madrid	2020-03-12	Hospital Universitario 12 de Octubre	Hospital Universitario 12 de Octubre	Raúl Recio, Sara González, Elias Dahdouh, Fernando Lázaro, Esther Viedma, Natalia Stella, Julio García, Juan Carlos Galán, Rafael Cantón, Mª Dolores Folgueira, Rafael Delgado, Jesús Mingorance	D	G	S
EPI_ISL_428705	B.1	G	hCoV-19/Spain/Madrid_H12_3506/2020	Europe / Spain / Madrid	2020-03-21	Hospital Universitario 12 de Octubre	Hospital Universitario 12 de Octubre	Esther Viedma, Sara González, Raúl Recio, Elias Dahdouh, Fernando Lázaro, Julio García, Mª Dolores Folgueira, Jesús Mingorance, Rafael Delgado	G	G	L
EPI_ISL_428699	A.2	S	hCoV-19/Spain/Madrid_H12_36/2020	Europe / Spain / Madrid	2020-03-09	Hospital Universitario 12 de Octubre	Hospital Universitario 12 de Octubre	Raúl Recio, Sara González, Elias Dahdouh, Fernando Lázaro, Esther Viedma, Natalia Stella, Julio García, Juan Carlos Galán, Rafael Cantón, Mª Dolores Folgueira, Rafael Delgado, Jesús Mingorance	D	G	S
EPI_ISL_428706	B.1	G	hCoV-19/Spain/Madrid_H12_3607/2020	Europe / Spain / Madrid	2020-03-21	Hospital Universitario 12 de Octubre	Hospital Universitario 12 de Octubre	Esther Viedma, Sara González, Raúl Recio, Elias Dahdouh, Fernando Lázaro, Julio García, Mª Dolores Folgueira, Jesús Mingorance, Rafael Delgado	G	G	L
EPI_ISL_428707	B.1	GH	hCoV-19/Spain/Madrid_H12_3708/2020	Europe / Spain / Madrid	2020-03-26	Hospital Universitario 12 de Octubre	Hospital Universitario 12 de Octubre	Esther Viedma, Sara González, Raúl Recio, Elias Dahdouh, Fernando Lázaro, Julio García, Mª Dolores Folgueira, Jesús Mingorance, Rafael Delgado	G	G	L
EPI_ISL_428708	B.1	G	hCoV-19/Spain/Madrid_H12_3809/2020	Europe / Spain / Madrid	2020-03-21	Hospital Universitario 12 de Octubre	Hospital Universitario 12 de Octubre	Esther Viedma, Sara González, Raúl Recio, Elias Dahdouh, Fernando Lázaro, Julio García, Mª Dolores Folgueira, Jesús Mingorance, Rafael Delgado	G	G	L
EPI_ISL_428709	B.1	G	hCoV-19/Spain/Madrid_H12_3910/2020	Europe / Spain / Madrid	2020-03-21	Hospital Universitario 12 de Octubre	Hospital Universitario 12 de Octubre	Esther Viedma, Sara González, Raúl Recio, Elias Dahdouh, Fernando Lázaro, Julio García, Mª Dolores Folgueira, Jesús Mingorance, Rafael Delgado	G	G	L
EPI_ISL_428710	A.2	S	hCoV-19/Spain/Madrid_H12_4011/2020	Europe / Spain / Madrid	2020-03-22	Hospital Universitario 12 de Octubre	Hospital Universitario 12 de Octubre	Esther Viedma, Sara González, Raúl Recio, Elias Dahdouh, Fernando Lázaro, Julio García, Mª Dolores Folgueira, Jesús Mingorance, Rafael Delgado	D	G	S
EPI_ISL_428711	B.1	G	hCoV-19/Spain/Madrid_H12_4112/2020	Europe / Spain / Madrid	2020-03-22	Hospital Universitario 12 de Octubre	Hospital Universitario 12 de Octubre	Esther Viedma, Sara González, Raúl Recio, Elias Dahdouh, Fernando Lázaro, Julio García, Mª Dolores Folgueira, Jesús Mingorance, Rafael Delgado	G	G	L
EPI_ISL_428674	A	V	hCoV-19/Spain/Madrid_LP11_2271/2020	Europe / Spain / Madrid	2020-03-09	Hospital Universitario La Paz	Hospital Universitario 12 de Octubre	Elias Dahdouh, Sara González, Raúl Recio, Fernando Lázaro, Esther Viedma, Natalia Stella, Julio García, Juan Carlos Galán, Rafael Cantón, Mª Dolores Folgueira, Rafael Delgado, Jesús Mingorance	G	V	S
EPI_ISL_428675	A	S	hCoV-19/Spain/Madrid_LP16_6193/2020	Europe / Spain / Madrid	2020-03-09	Hospital Universitario La Paz	Hospital Universitario 12 de Octubre	Elias Dahdouh, Sara González, Raúl Recio, Fernando Lázaro, Esther Viedma, Natalia Stella, Julio García, Juan Carlos Galán, Rafael Cantón, Mª Dolores Folgueira, Rafael Delgado, Jesús Mingorance	G	G	S
EPI_ISL_428676	A	S	hCoV-19/Spain/Madrid_LP19_4952/2020	Europe / Spain / Madrid	2020-03-07	Hospital Universitario La Paz	Hospital Universitario 12 de Octubre	Elias Dahdouh, Sara González, Raúl Recio, Fernando Lázaro, Esther Viedma, Natalia Stella, Julio García, Juan Carlos Galán, Rafael Cantón, Mª Dolores Folgueira, Rafael Delgado, Jesús Mingorance	G	G	S
EPI_ISL_428677	A.2	S	hCoV-19/Spain/Madrid_LP20_2327/2020	Europe / Spain / Madrid	2020-03-11	Hospital Universitario La Paz	Hospital Universitario 12 de Octubre	Elias Dahdouh, Sara González, Raúl Recio, Fernando Lázaro, Esther Viedma, Natalia Stella, Julio García, Juan Carlos Galán, Rafael Cantón, Mª Dolores Folgueira, Rafael Delgado, Jesús Mingorance	D	G	S
EPI_ISL_428678	A	S	hCoV-19/Spain/Madrid_LP22_5885/2020	Europe / Spain / Madrid	2020-03-08	Hospital Universitario La Paz	Hospital Universitario 12 de Octubre	Elias Dahdouh, Sara González, Raúl Recio, Fernando Lázaro, Esther Viedma, Natalia Stella, Julio García, Juan Carlos Galán, Rafael Cantón, Mª Dolores Folgueira, Rafael Delgado, Jesús Mingorance	G	G	S
EPI_ISL_428679	B.1.5	G	hCoV-19/Spain/Madrid_LP23_5852/2020	Europe / Spain / Madrid	2020-03-08	Hospital Universitario La Paz	Hospital Universitario 12 de Octubre	Elias Dahdouh, Sara González, Raúl Recio, Fernando Lázaro, Esther Viedma, Natalia Stella, Julio García, Juan Carlos Galán, Rafael Cantón, Mª Dolores Folgueira, Rafael Delgado, Jesús Mingorance	G	G	L
EPI_ISL_428680	B.1	G	hCoV-19/Spain/Madrid_LP24_5999/2020	Europe / Spain / Madrid	2020-03-09	Hospital Universitario La Paz	Hospital Universitario 12 de Octubre	Elias Dahdouh, Sara González, Raúl Recio, Fernando Lázaro, Esther Viedma, Natalia Stella, Julio García, Juan Carlos Galán, Rafael Cantón, Mª Dolores Folgueira, Rafael Delgado, Jesús Mingorance	G	G	L
EPI_ISL_428681	B.1	G	hCoV-19/Spain/Madrid_LP27_2548/2020	Europe / Spain / Madrid	2020-03-11	Hospital Universitario La Paz	Hospital Universitario 12 de Octubre	Elias Dahdouh, Sara González, Raúl Recio, Fernando Lázaro, Esther Viedma, Natalia Stella, Julio García, Juan Carlos Galán, Rafael Cantón, Mª Dolores Folgueira, Rafael Delgado, Jesús Mingorance	G	G	L
EPI_ISL_428682	B.1	G	hCoV-19/Spain/Madrid_LP30_2226/2020	Europe / Spain / Madrid	2020-03-11	Hospital Universitario La Paz	Hospital Universitario 12 de Octubre	Elias Dahdouh, Sara González, Raúl Recio, Fernando Lázaro, Esther Viedma, Natalia Stella, Julio García, Juan Carlos Galán, Rafael Cantón, Mª Dolores Folgueira, Rafael Delgado, Jesús Mingorance	G	G	L
EPI_ISL_430719	B	V	hCoV-19/Spain/Madrid-LP29/2020	Europe / Spain / Madrid	2020-03-11	Hospital Universitario La Paz	Hospital Universitario 12 de Octubre	Elias Dahdouh, Sara González, Raúl Recio, Fernando Lázaro, Esther Viedma, Natalia Stella, Julio García, Juan Carlos Galán, Rafael Cantón, Mª Dolores Folgueira, Rafael Delgado, Jesús Mingorance	D	V	L
EPI_ISL_430720	B	G	hCoV-19/Spain/Madrid-LP32/2020	Europe / Spain / Madrid	2020-03-09	Hospital Universitario La Paz	Hospital Universitario 12 de Octubre	Elias Dahdouh, Sara González, Raúl Recio, Fernando Lázaro, Esther Viedma, Natalia Stella, Julio García, Juan Carlos Galán, Rafael Cantón, Mª Dolores Folgueira, Rafael Delgado, Jesús Mingorance	G	G	L
EPI_ISL_430721	B.1	G	hCoV-19/Spain/Madrid-LP33/2020	Europe / Spain / Madrid	2020-03-11	Hospital Universitario La Paz	Hospital Universitario 12 de Octubre	Elias Dahdouh, Sara González, Raúl Recio, Fernando Lázaro, Esther Viedma, Natalia Stella, Julio García, Juan Carlos Galán, Rafael Cantón, Mª Dolores Folgueira, Rafael Delgado, Jesús Mingorance	G	G	L
EPI_ISL_421172	B.1.5	G	hCoV-19/Spain/Madrid_H12_1502/2020	Europe / Spain/ Madrid	2020-03-09	Hospital Universitario 12 de Octubre	Hospital Universitario 12 de Octubre	Esther Viedma, Sara González, Elias Dahdouh, Raúl Recio, Fernando Lázaro, Julio García, Mª Dolores Folgueira, Jesús Mingorance, Rafael Delgado	G	G	L
EPI_ISL_421173	B.1.5	G	hCoV-19/Spain/Madrid_H12_1703/2020	Europe / Spain / Madrid	2020-03-08	Hospital Universitario 12 de Octubre	Hospital Universitario 12 de Octubre	Esther Viedma, Sara González, Elias Dahdouh, Raúl Recio, Fernando Lázaro, Julio García, Mª Dolores Folgueira, Jesús Mingorance, Rafael Delgado	G	G	L
EPI_ISL_421174	B.1	G	hCoV-19/Spain/Madrid_H12_1804/2021	Europe / Spain / Madrid	2020-03-29	Hospital Universitario 12 de Octubre	Hospital Universitario 12 de Octubre	Esther Viedma, Sara González, Elias Dahdouh, Raúl Recio, Fernando Lázaro, Julio García, Mª Dolores Folgueira, Jesús Mingorance, Rafael Delgado	G	G	L
EPI_ISL_421175	B.1.5	G	hCoV-19/Spain/Madrid_H12_1905/2020	Europe / Spain / Madrid	2020-03-29	Hospital Universitario 12 de Octubre	Hospital Universitario 12 de Octubre	Esther Viedma, Sara González, Elias Dahdouh, Raúl Recio, Fernando Lázaro, Julio García, Mª Dolores Folgueira, Jesús Mingorance, Rafael Delgado	G	G	L
EPI_ISL_421177	B.1.5	G	hCoV-19/Spain/Madrid_H12_2107/2020	Europe / Spain / Madrid	2020-03-27	Hospital Universitario 12 de Octubre	Hospital Universitario 12 de Octubre	Esther Viedma, Sara González, Elias Dahdouh, Raúl Recio, Fernando Lázaro, Julio García, Mª Dolores Folgueira, Jesús Mingorance, Rafael Delgado	G	G	L
EPI_ISL_421178	B.1.5	G	hCoV-19/Spain/Madrid_H12_2208/2020	Europe / Spain / Madrid	2020-03-27	Hospital Universitario 12 de Octubre	Hospital Universitario 12 de Octubre	Esther Viedma, Sara González, Elias Dahdouh, Raúl Recio, Fernando Lázaro, Julio García, Mª Dolores Folgueira, Jesús Mingorance, Rafael Delgado	G	G	L
EPI_ISL_421179	B.1.5	O	hCoV-19/Spain/Madrid_H12_2309/2020	Europe / Spain / Madrid	2020-03-27	Hospital Universitario 12 de Octubre	Hospital Universitario 12 de Octubre	Esther Viedma, Sara González, Elias Dahdouh, Raúl Recio, Fernando Lázaro, Julio García, Mª Dolores Folgueira, Jesús Mingorance, Rafael Delgado	X	G	L
EPI_ISL_421180	B.1	G	hCoV-19/Spain/Madrid_H12_2410/2020	Europe / Spain / Madrid	2020-03-27	Hospital Universitario 12 de Octubre	Hospital Universitario 12 de Octubre	Esther Viedma, Sara González, Elias Dahdouh, Raúl Recio, Fernando Lázaro, Julio García, Mª Dolores Folgueira, Jesús Mingorance, Rafael Delgado	G	G	L
EPI_ISL_435144	B.1.1	GR	hCoV-19/Spain/Madrid_LP28_2522/2020	Europe / Spain / Madrid	2020-03-11	Hospital Universitario La Paz	Hospital Universitario 12 de Octubre	Elias Dahdouh, Sara González, Raúl Recio, Fernando Lázaro, Esther Viedma, Natalia Stella, Julio García, Juan Carlos Galán, Rafael Cantón, Mª Dolores Folgueira, Rafael Delgado, Jesús Mingorance	G	G	L
EPI_ISL_418182	B.1.5	G	hCoV-19/Spain/Madrid_H8_37/2020	Europe / Spain / Madrid	2020-03-12	Hospital Universitario 12 de Octubre	Hospital Universitario La Paz	Elias Dahdouh, Sara González, Fernando Lázaro, Esther Viedma, Natalia Stella, Julio García, Juan Carlos Galán, Rafael Cantón, Mª Dolores Folgueira, Rafael Delgado, Jesús Mingorance	G	G	L
EPI_ISL_417972	B.1	G	hCoV-19/Spain/Madrid_LP12_21/2020	Europe / Spain / Madrid	2020-03-09	Hospital Universitario La Paz	Hospital Universitario La Paz	Elias Dahdouh, Sara González, Fernando Lázaro, Esther Viedma, Natalia Stella, Julio García, Juan Carlos Galán, Rafael Cantón, Mª Dolores Folgueira, Rafael Delgado, Jesús Mingorance	G	G	L
EPI_ISL_417978	B.1	G	hCoV-19/Spain/Madrid_LP15_4/2020	Europe / Spain / Madrid	2020-03-09	Hospital Universitario La Paz	Hospital Universitario La Paz	Elias Dahdouh, Sara González, Fernando Lázaro, Esther Viedma, Natalia Stella, Julio García, Juan Carlos Galán, Rafael Cantón, Mª Dolores Folgueira, Rafael Delgado, Jesús Mingorance	G	G	L
EPI_ISL_417963	B.1	G	hCoV-19/Spain/Madrid_H10_39/2020	Europe / Spain / Madrid	2020-03-12	Hospital Universitario 12 de Octubre	Hospital Universitario La Paz	Elias Dahdouh, Sara González, Fernando Lázaro, Esther Viedma, Natalia Stella, Julio García, Juan Carlos Galán, Rafael Cantón, Mª Dolores Folgueira, Rafael Delgado, Jesús Mingorance	G	G	L
EPI_ISL_417967	B.1.5.4	G	hCoV-19/Spain/Madrid_H11_40/2020	Europe / Spain / Madrid	2020-03-12	Hospital Universitario 12 de Octubre	Hospital Universitario La Paz	Elias Dahdouh, Sara González, Fernando Lázaro, Esther Viedma, Natalia Stella, Julio García, Juan Carlos Galán, Rafael Cantón, Mª Dolores Folgueira, Rafael Delgado, Jesús Mingorance	G	G	L
EPI_ISL_417954	B.1.5	G	hCoV-19/Spain/Madrid_H3_10/2020	Europe / Spain / Madrid	2020-03-12	Hospital Universitario 12 de Octubre	Hospital Universitario La Paz	Elias Dahdouh, Sara González, Fernando Lázaro, Esther Viedma, Natalia Stella, Julio García, Juan Carlos Galán, Rafael Cantón, Mª Dolores Folgueira, Rafael Delgado, Jesús Mingorance	G	G	L
EPI_ISL_417956	B.1.5	G	hCoV-19/Spain/Madrid_H5_34/2020	Europe / Spain / Madrid	2020-03-11	Hospital Universitario 12 de Octubre	Hospital Universitario La Paz	Elias Dahdouh, Sara González, Fernando Lázaro, Esther Viedma, Natalia Stella, Julio García, Juan Carlos Galán, Rafael Cantón, Mª Dolores Folgueira, Rafael Delgado, Jesús Mingorance	G	G	L
EPI_ISL_417957	B.1.5	G	hCoV-19/Spain/Madrid_H7_36/2020	Europe / Spain / Madrid	2020-03-12	Hospital Universitario 12 de Octubre	Hospital Universitario La Paz	Elias Dahdouh, Sara González, Fernando Lázaro, Esther Viedma, Natalia Stella, Julio García, Juan Carlos Galán, Rafael Cantón, Mª Dolores Folgueira, Rafael Delgado, Jesús Mingorance	G	G	L
EPI_ISL_417961	A.2	S	hCoV-19/Spain/Madrid_H9_38/2020	Europe / Spain / Madrid	2020-03-12	Hospital Universitario 12 de Octubre	Hospital Universitario La Paz	Elias Dahdouh, Sara González, Fernando Lázaro, Esther Viedma, Natalia Stella, Julio García, Juan Carlos Galán, Rafael Cantón, Mª Dolores Folgueira, Rafael Delgado, Jesús Mingorance	D	G	S
EPI_ISL_417975	B.2	V	hCoV-19/Spain/Madrid_LP14_3/2020	Europe / Spain / Madrid	2020-03-09	Hospital Universitario La Paz	Hospital Universitario La Paz	Elias Dahdouh, Sara González, Fernando Lázaro, Esther Viedma, Natalia Stella, Julio García, Juan Carlos Galán, Rafael Cantón, Mª Dolores Folgueira, Rafael Delgado, Jesús Mingorance	D	V	L
EPI_ISL_417981	A.2	S	hCoV-19/Spain/Madrid_R10_33/2020	Europe / Spain / Madrid	2020-03-02	Hospital Universitario Ramón y Cajal	Hospital Universitario La Paz	Elias Dahdouh, Sara González, Fernando Lázaro, Esther Viedma, Natalia Stella, Julio García, Juan Carlos Galán, Rafael Cantón, Mª Dolores Folgueira, Rafael Delgado, Jesús Mingorance	D	G	S
EPI_ISL_417979	A	S	hCoV-19/Spain/Madrid_R2_15/2020	Europe / Spain / Madrid	2020-03-03	Hospital Universitario Ramón y Cajal	Hospital Universitario La Paz	Elias Dahdouh, Sara González, Fernando Lázaro, Esther Viedma, Natalia Stella, Julio García, Juan Carlos Galán, Rafael Cantón, Mª Dolores Folgueira, Rafael Delgado, Jesús Mingorance	D	G	S
EPI_ISL_417980	A.5	S	hCoV-19/Spain/Madrid_R5_8/2020	Europe / Spain / Madrid	2020-03-03	Hospital Universitario Ramón y Cajal	Hospital Universitario La Paz	Elias Dahdouh, Sara González, Fernando Lázaro, Esther Viedma, Natalia Stella, Julio García, Juan Carlos Galán, Rafael Cantón, Mª Dolores Folgueira, Rafael Delgado, Jesús Mingorance	D	G	S
EPI_ISL_436197	B.1	G	hCoV-19/Spain/Valencia102/2020	Europe / Spain / Comunitat_Valenciana / Valencia	2020-03-17	Servicio de Microbiología. Consorcio Hospital General Universitario de Valencia	Sequencing and Bioinformatics Service and Molecular Epidemiology Research Group. FISABIO-Public Health	Beatriz Beamud, Lidia Ruiz Roldan, Marta Pla Diaz,Neris Garcia-Gonzalez, Loreto Ferrús Abad, Maria Dolores Ocete, Inma Galán Vendrell, Paula Ruiz-Hueso, Mariana Reyes-Prieto, Vicente Soriano Chirona, Maria Alma Bracho, Griselda De Marco, Llúcia Martínez-Priego, Concepcion Gimeno, Giuseppe D'Auria, Fernando Gonzalez-Candelas	G	G	L
EPI_ISL_436200	B.2	V	hCoV-19/Spain/Valencia105/2020	Europe / Spain / Comunitat_Valenciana / Valencia	2020-03-18	Servicio de Microbiología. Consorcio Hospital General Universitario de Valencia	Sequencing and Bioinformatics Service and Molecular Epidemiology Research Group. FISABIO-Public Health	Neris Garcia-Gonzalez, Loreto Ferrús Abad, Maria Dolores Ocete, Inma Galán Vendrell, Paula Ruiz-Hueso, Mariana Reyes-Prieto, Vicente Soriano Chirona, Maria Alma Bracho, Griselda De Marco, Beatriz Beamud, Lidia Ruiz Roldan, Marta Pla Diaz, Llúcia Martínez-Priego, Concepcion Gimeno, Giuseppe D'Auria, Fernando Gonzalez-Candelas	D	V	L
EPI_ISL_436201	B.1	G	hCoV-19/Spain/Valencia106/2020	Europe / Spain / Comunitat_Valenciana / Valencia	2020-03-18	Servicio de Microbiología. Consorcio Hospital General Universitario de Valencia	Sequencing and Bioinformatics Service and Molecular Epidemiology Research Group. FISABIO-Public Health	Loreto Ferrús Abad, Maria Dolores Ocete, Inma Galán Vendrell, Paula Ruiz-Hueso, Mariana Reyes-Prieto, Vicente Soriano Chirona, Maria Alma Bracho, Griselda De Marco, Beatriz Beamud, Lidia Ruiz Roldan, Marta Pla Diaz,Neris Garcia-Gonzalez, Llúcia Martínez-Priego, Concepcion Gimeno, Giuseppe D'Auria, Fernando Gonzalez-Candelas	G	G	L
EPI_ISL_436203	B.1	G	hCoV-19/Spain/Valencia108/2020	Europe / Spain / Comunitat_Valenciana / Valencia	2020-03-18	Servicio de Microbiología. Consorcio Hospital General Universitario de Valencia	Sequencing and Bioinformatics Service and Molecular Epidemiology Research Group. FISABIO-Public Health	Maria Dolores Ocete, Inma Galán Vendrell, Paula Ruiz-Hueso, Mariana Reyes-Prieto, Vicente Soriano Chirona, Maria Alma Bracho, Griselda De Marco, Beatriz Beamud, Lidia Ruiz Roldan, Marta Pla Diaz,Neris Garcia-Gonzalez, Loreto Ferrús Abad, Llúcia Martínez-Priego, Concepcion Gimeno, Giuseppe D'Auria, Fernando Gonzalez-Candelas	G	G	L
EPI_ISL_436205	B.1	G	hCoV-19/Spain/Valencia110/2020	Europe / Spain / Comunitat_Valenciana / Valencia	2020-03-22	Servicio de Microbiología. Consorcio Hospital General Universitario de Valencia	Sequencing and Bioinformatics Service and Molecular Epidemiology Research Group. FISABIO-Public Health	Beatriz Beamud, Lidia Ruiz Roldan, Marta Pla Diaz,Neris Garcia-Gonzalez, Loreto Ferrús Abad, Maria Dolores Ocete, Inma Galán Vendrell, Paula Ruiz-Hueso, Mariana Reyes-Prieto, Vicente Soriano Chirona, Maria Alma Bracho, Griselda De Marco, Llúcia Martínez-Priego, Concepcion Gimeno, Giuseppe D'Auria, Fernando Gonzalez-Candelas	G	G	L
EPI_ISL_436206	B.1.1	GR	hCoV-19/Spain/Valencia111/2020	Europe / Spain / Comunitat_Valenciana / Valencia	2020-03-22	Servicio de Microbiología. Consorcio Hospital General Universitario de Valencia	Sequencing and Bioinformatics Service and Molecular Epidemiology Research Group. FISABIO-Public Health	Lidia Ruiz Roldan, Marta Pla Diaz,Neris Garcia-Gonzalez, Loreto Ferrús Abad, Maria Dolores Ocete, Inma Galán Vendrell, Paula Ruiz-Hueso, Mariana Reyes-Prieto, Vicente Soriano Chirona, Maria Alma Bracho, Griselda De Marco, Beatriz Beamud, Llúcia Martínez-Priego, Concepcion Gimeno, Giuseppe D'Auria, Fernando Gonzalez-Candelas	G	G	L
EPI_ISL_436207	B.1	G	hCoV-19/Spain/Valencia112/2020	Europe / Spain / Comunitat_Valenciana / Valencia	2020-03-22	Servicio de Microbiología. Consorcio Hospital General Universitario de Valencia	Sequencing and Bioinformatics Service and Molecular Epidemiology Research Group. FISABIO-Public Health	Marta Pla Diaz,Neris Garcia-Gonzalez, Loreto Ferrús Abad, Maria Dolores Ocete, Inma Galán Vendrell, Paula Ruiz-Hueso, Mariana Reyes-Prieto, Vicente Soriano Chirona, Maria Alma Bracho, Griselda De Marco, Beatriz Beamud, Lidia Ruiz Roldan, Llúcia Martínez-Priego, Concepcion Gimeno, Giuseppe D'Auria, Fernando Gonzalez-Candelas	G	G	L
EPI_ISL_436214	A.2	S	hCoV-19/Spain/Valencia119/2020	Europe / Spain / Comunitat_Valenciana / Valencia	2020-03-13	Servicio de Microbiología. Consorcio Hospital General Universitario de Valencia	Sequencing and Bioinformatics Service and Molecular Epidemiology Research Group. FISABIO-Public Health	Lidia Ruiz Roldan, Marta Pla Diaz,Neris Garcia-Gonzalez, Loreto Ferrús Abad, Maria Dolores Ocete, Inma Galán Vendrell, Paula Ruiz-Hueso, Mariana Reyes-Prieto, Vicente Soriano Chirona, Maria Alma Bracho, Griselda De Marco, Beatriz Beamud, Llúcia Martínez-Priego, Concepcion Gimeno, Giuseppe D'Auria, Fernando Gonzalez-Candelas	D	G	S
EPI_ISL_436216	B.1	G	hCoV-19/Spain/Valencia121/2020	Europe / Spain / Comunitat_Valenciana / Valencia	2020-03-13	Servicio de Microbiología. Consorcio Hospital General Universitario de Valencia	Sequencing and Bioinformatics Service and Molecular Epidemiology Research Group. FISABIO-Public Health	Neris Garcia-Gonzalez, Loreto Ferrús Abad, Maria Dolores Ocete, Inma Galán Vendrell, Paula Ruiz-Hueso, Mariana Reyes-Prieto, Vicente Soriano Chirona, Maria Alma Bracho, Griselda De Marco, Beatriz Beamud, Lidia Ruiz Roldan, Marta Pla Diaz, Llúcia Martínez-Priego, Concepcion Gimeno, Giuseppe D'Auria, Fernando Gonzalez-Candelas	G	G	L
EPI_ISL_436217	B.1.5	G	hCoV-19/Spain/Valencia122/2020	Europe / Spain / Comunitat_Valenciana / Valencia	2020-03-13	Servicio de Microbiología. Consorcio Hospital General Universitario de Valencia	Sequencing and Bioinformatics Service and Molecular Epidemiology Research Group. FISABIO-Public Health	Loreto Ferrús Abad, Maria Dolores Ocete, Inma Galán Vendrell, Paula Ruiz-Hueso, Mariana Reyes-Prieto, Vicente Soriano Chirona, Maria Alma Bracho, Griselda De Marco, Beatriz Beamud, Lidia Ruiz Roldan, Marta Pla Diaz,Neris Garcia-Gonzalez, Llúcia Martínez-Priego, Concepcion Gimeno, Giuseppe D'Auria, Fernando Gonzalez-Candelas	G	G	L
EPI_ISL_436219	B	V	hCoV-19/Spain/Valencia124/2020	Europe / Spain / Comunitat_Valenciana / Valencia	2020-03-14	Servicio de Microbiología. Consorcio Hospital General Universitario de Valencia	Sequencing and Bioinformatics Service and Molecular Epidemiology Research Group. FISABIO-Public Health	Maria Dolores Ocete, Inma Galán Vendrell, Paula Ruiz-Hueso, Mariana Reyes-Prieto, Vicente Soriano Chirona, Maria Alma Bracho, Griselda De Marco, Beatriz Beamud, Lidia Ruiz Roldan, Marta Pla Diaz,Neris Garcia-Gonzalez, Loreto Ferrús Abad, Llúcia Martínez-Priego, Concepcion Gimeno, Giuseppe D'Auria, Fernando Gonzalez-Candelas	D	V	L
EPI_ISL_436220	A.2	S	hCoV-19/Spain/Valencia125/2020	Europe / Spain / Comunitat_Valenciana / Valencia	2020-03-14	Servicio de Microbiología. Consorcio Hospital General Universitario de Valencia	Sequencing and Bioinformatics Service and Molecular Epidemiology Research Group. FISABIO-Public Health	Griselda De Marco, Beatriz Beamud, Lidia Ruiz Roldan, Marta Pla Diaz,Neris Garcia-Gonzalez, Loreto Ferrús Abad, Maria Dolores Ocete, Inma Galán Vendrell, Paula Ruiz-Hueso, Mariana Reyes-Prieto, Vicente Soriano Chirona, Maria Alma Bracho, Llúcia Martínez-Priego, Concepcion Gimeno, Giuseppe D'Auria, Fernando Gonzalez-Candelas	D	G	S
EPI_ISL_436224	B.1.5	G	hCoV-19/Spain/Valencia129/2020	Europe / Spain / Comunitat_Valenciana / Valencia	2020-03-15	Servicio de Microbiología. Consorcio Hospital General Universitario de Valencia	Sequencing and Bioinformatics Service and Molecular Epidemiology Research Group. FISABIO-Public Health	Neris Garcia-Gonzalez, Loreto Ferrús Abad, Maria Dolores Ocete, Inma Galán Vendrell, Paula Ruiz-Hueso, Mariana Reyes-Prieto, Vicente Soriano Chirona, Maria Alma Bracho, Griselda De Marco, Beatriz Beamud, Lidia Ruiz Roldan, Marta Pla Diaz, Llúcia Martínez-Priego, Concepcion Gimeno, Giuseppe D'Auria, Fernando Gonzalez-Candelas	G	G	L
EPI_ISL_436225	A.5	S	hCoV-19/Spain/Valencia130/2020	Europe / Spain / Comunitat_Valenciana / Valencia	2020-03-16	Servicio de Microbiología. Consorcio Hospital General Universitario de Valencia	Sequencing and Bioinformatics Service and Molecular Epidemiology Research Group. FISABIO-Public Health	Loreto Ferrús Abad, Maria Dolores Ocete, Inma Galán Vendrell, Paula Ruiz-Hueso, Mariana Reyes-Prieto, Vicente Soriano Chirona, Maria Alma Bracho, Griselda De Marco, Beatriz Beamud, Lidia Ruiz Roldan, Marta Pla Diaz,Neris Garcia-Gonzalez, Llúcia Martínez-Priego, Concepcion Gimeno, Giuseppe D'Auria, Fernando Gonzalez-Candelas	D	G	S
EPI_ISL_436227	B.1.1	GR	hCoV-19/Spain/Valencia132/2020	Europe / Spain / Comunitat_Valenciana / Valencia	2020-03-18	Servicio de Microbiología. Consorcio Hospital General Universitario de Valencia	Sequencing and Bioinformatics Service and Molecular Epidemiology Research Group. FISABIO-Public Health	Griselda De Marco, Beatriz Beamud, Lidia Ruiz Roldan, Marta Pla Diaz,Neris Garcia-Gonzalez, Loreto Ferrús Abad, Maria Dolores Ocete, Inma Galán Vendrell, Paula Ruiz-Hueso, Mariana Reyes-Prieto, Vicente Soriano Chirona, Maria Alma Bracho, Llúcia Martínez-Priego, Concepcion Gimeno, Giuseppe D'Auria, Fernando Gonzalez-Candelas	G	G	L
EPI_ISL_436231	B.1.1	GR	hCoV-19/Spain/Valencia136/2020	Europe / Spain / Comunitat_Valenciana / Valencia	2020-03-18	Servicio de Microbiología. Consorcio Hospital General Universitario de Valencia	Sequencing and Bioinformatics Service and Molecular Epidemiology Research Group. FISABIO-Public Health	Neris Garcia-Gonzalez, Loreto Ferrús Abad, Maria Dolores Ocete, Inma Galán Vendrell, Paula Ruiz-Hueso, Mariana Reyes-Prieto, Vicente Soriano Chirona, Maria Alma Bracho, Griselda De Marco, Beatriz Beamud, Lidia Ruiz Roldan, Marta Pla Diaz, Llúcia Martínez-Priego, Concepcion Gimeno, Giuseppe D'Auria, Fernando Gonzalez-Candelas	G	G	L
EPI_ISL_436235	B.1	G	hCoV-19/Spain/Valencia140/2020	Europe / Spain / Comunitat_Valenciana / Valencia	2020-03-18	Servicio de Microbiologia. Hospital Universitario Doctor Peset	Sequencing and Bioinformatics Service and Molecular Epidemiology Research Group. FISABIO-Public Health	Juan Alberola Enguídanos, Juan Jose Camarena Miñana, Rosa González Pellicer, Neris Garcia-Gonzalez, Inma Galán Vendrell, Sandra Carbo, Loreto Ferrús Abad, Paula Ruiz-Hueso, Mariana Reyes-Prieto, Vicente Soriano Chirona, Ivan Ansari, Maria Alma Bracho, Griselda De Marco, Beatriz Beamud, Lidia Ruiz Roldan, Marta Pla Diaz, Llúcia Martínez-Priego, Giuseppe D'Auria, Jose Miguel Nogueira Coito, Fernand…	G	G	L
EPI_ISL_436236	A.5	S	hCoV-19/Spain/Valencia141/2020	Europe / Spain / Comunitat_Valenciana / Valencia	2020-03-18	Servicio de Microbiologia. Hospital Universitario Doctor Peset	Sequencing and Bioinformatics Service and Molecular Epidemiology Research Group. FISABIO-Public Health	Juan Alberola Enguídanos, Juan Jose Camarena Miñana, Rosa González Pellicer, Neris Garcia-Gonzalez, Inma Galán Vendrell, Sandra Carbo, Loreto Ferrús Abad, Paula Ruiz-Hueso, Mariana Reyes-Prieto, Vicente Soriano Chirona, Ivan Ansari, Maria Alma Bracho, Griselda De Marco, Beatriz Beamud, Lidia Ruiz Roldan, Marta Pla Diaz, Llúcia Martínez-Priego, Giuseppe D'Auria, Jose Miguel Nogueira Coito, Fernand…	D	G	S
EPI_ISL_436238	B.1.1	GR	hCoV-19/Spain/Valencia143/2020	Europe / Spain / Comunitat_Valenciana / Valencia	2020-03-18	Servicio de Microbiologia. Hospital Universitario Doctor Peset	Sequencing and Bioinformatics Service and Molecular Epidemiology Research Group. FISABIO-Public Health	Juan Alberola Enguídanos, Juan Jose Camarena Miñana, Rosa González Pellicer, Neris Garcia-Gonzalez, Inma Galán Vendrell, Sandra Carbo, Loreto Ferrús Abad, Paula Ruiz-Hueso, Mariana Reyes-Prieto, Vicente Soriano Chirona, Ivan Ansari, Maria Alma Bracho, Griselda De Marco, Beatriz Beamud, Lidia Ruiz Roldan, Marta Pla Diaz, Llúcia Martínez-Priego, Giuseppe D'Auria, Jose Miguel Nogueira Coito, Fernand…	G	G	L
EPI_ISL_436245	B.1	G	hCoV-19/Spain/Valencia150/2020	Europe / Spain / Comunitat_Valenciana / Valencia	2020-03-19	Servicio de Microbiologia. Hospital Universitario Doctor Peset	Sequencing and Bioinformatics Service and Molecular Epidemiology Research Group. FISABIO-Public Health	Juan Alberola Enguídanos, Juan Jose Camarena Miñana, Rosa González Pellicer, Neris Garcia-Gonzalez, Inma Galán Vendrell, Sandra Carbo, Loreto Ferrús Abad, Paula Ruiz-Hueso, Mariana Reyes-Prieto, Vicente Soriano Chirona, Ivan Ansari, Maria Alma Bracho, Griselda De Marco, Beatriz Beamud, Lidia Ruiz Roldan, Marta Pla Diaz, Llúcia Martínez-Priego, Giuseppe D'Auria, Jose Miguel Nogueira Coito, Fernand…	G	G	L
EPI_ISL_436246	B	V	hCoV-19/Spain/Valencia151/2020	Europe / Spain / Comunitat_Valenciana / Valencia	2020-03-19	Servicio de Microbiologia. Hospital Universitario Doctor Peset	Sequencing and Bioinformatics Service and Molecular Epidemiology Research Group. FISABIO-Public Health	Juan Alberola Enguídanos, Juan Jose Camarena Miñana, Rosa González Pellicer, Neris Garcia-Gonzalez, Inma Galán Vendrell, Sandra Carbo, Loreto Ferrús Abad, Paula Ruiz-Hueso, Mariana Reyes-Prieto, Vicente Soriano Chirona, Ivan Ansari, Maria Alma Bracho, Griselda De Marco, Beatriz Beamud, Lidia Ruiz Roldan, Marta Pla Diaz, Llúcia Martínez-Priego, Giuseppe D'Auria, Jose Miguel Nogueira Coito, Fernand…	D	V	L
EPI_ISL_436251	B.1	G	hCoV-19/Spain/Valencia156/2020	Europe / Spain / Comunitat_Valenciana / Valencia	2020-03-19	Servicio de Microbiologia. Hospital Universitario Doctor Peset	Sequencing and Bioinformatics Service and Molecular Epidemiology Research Group. FISABIO-Public Health	Juan Alberola Enguídanos, Juan Jose Camarena Miñana, Rosa González Pellicer, Neris Garcia-Gonzalez, Inma Galán Vendrell, Sandra Carbo, Loreto Ferrús Abad, Paula Ruiz-Hueso, Mariana Reyes-Prieto, Vicente Soriano Chirona, Ivan Ansari, Maria Alma Bracho, Griselda De Marco, Beatriz Beamud, Lidia Ruiz Roldan, Marta Pla Diaz, Llúcia Martínez-Priego, Giuseppe D'Auria, Jose Miguel Nogueira Coito, Fernand…	G	G	L
EPI_ISL_436252	B.1	G	hCoV-19/Spain/Valencia157/2020	Europe / Spain / Comunitat_Valenciana / Valencia	2020-03-19	Servicio de Microbiologia. Hospital Universitario Doctor Peset	Sequencing and Bioinformatics Service and Molecular Epidemiology Research Group. FISABIO-Public Health	Juan Alberola Enguídanos, Juan Jose Camarena Miñana, Rosa González Pellicer, Neris Garcia-Gonzalez, Inma Galán Vendrell, Sandra Carbo, Loreto Ferrús Abad, Paula Ruiz-Hueso, Mariana Reyes-Prieto, Vicente Soriano Chirona, Ivan Ansari, Maria Alma Bracho, Griselda De Marco, Beatriz Beamud, Lidia Ruiz Roldan, Marta Pla Diaz, Llúcia Martínez-Priego, Giuseppe D'Auria, Jose Miguel Nogueira Coito, Fernand…	G	G	L
EPI_ISL_436262	B.1	G	hCoV-19/Spain/Valencia167/2020	Europe / Spain / Comunitat_Valenciana / Valencia	2020-03-19	Servicio de Microbiologia. Hospital Universitario Doctor Peset	Sequencing and Bioinformatics Service and Molecular Epidemiology Research Group. FISABIO-Public Health	Juan Alberola Enguídanos, Juan Jose Camarena Miñana, Rosa González Pellicer, Neris Garcia-Gonzalez, Inma Galán Vendrell, Sandra Carbo, Loreto Ferrús Abad, Paula Ruiz-Hueso, Mariana Reyes-Prieto, Vicente Soriano Chirona, Ivan Ansari, Maria Alma Bracho, Griselda De Marco, Beatriz Beamud, Lidia Ruiz Roldan, Marta Pla Diaz, Llúcia Martínez-Priego, Giuseppe D'Auria, Jose Miguel Nogueira Coito, Fernand…	G	G	L
EPI_ISL_436263	A.5	S	hCoV-19/Spain/Valencia168/2020	Europe / Spain / Comunitat_Valenciana / Valencia	2020-03-20	Servicio de Microbiologia. Hospital Universitario Doctor Peset	Sequencing and Bioinformatics Service and Molecular Epidemiology Research Group. FISABIO-Public Health	Juan Alberola Enguídanos, Juan Jose Camarena Miñana, Rosa González Pellicer, Neris Garcia-Gonzalez, Inma Galán Vendrell, Sandra Carbo, Loreto Ferrús Abad, Paula Ruiz-Hueso, Mariana Reyes-Prieto, Vicente Soriano Chirona, Ivan Ansari, Maria Alma Bracho, Griselda De Marco, Beatriz Beamud, Lidia Ruiz Roldan, Marta Pla Diaz, Llúcia Martínez-Priego, Giuseppe D'Auria, Jose Miguel Nogueira Coito, Fernand…	D	G	S
EPI_ISL_436264	A.5	S	hCoV-19/Spain/Valencia169/2020	Europe / Spain / Comunitat_Valenciana / Valencia	2020-03-20	Servicio de Microbiologia. Hospital Universitario Doctor Peset	Sequencing and Bioinformatics Service and Molecular Epidemiology Research Group. FISABIO-Public Health	Juan Alberola Enguídanos, Juan Jose Camarena Miñana, Rosa González Pellicer, Neris Garcia-Gonzalez, Inma Galán Vendrell, Sandra Carbo, Loreto Ferrús Abad, Paula Ruiz-Hueso, Mariana Reyes-Prieto, Vicente Soriano Chirona, Ivan Ansari, Maria Alma Bracho, Griselda De Marco, Beatriz Beamud, Lidia Ruiz Roldan, Marta Pla Diaz, Llúcia Martínez-Priego, Giuseppe D'Auria, Jose Miguel Nogueira Coito, Fernand…	D	G	S
EPI_ISL_436265	B.1.1	GR	hCoV-19/Spain/Valencia170/2020	Europe / Spain / Comunitat_Valenciana / Valencia	2020-03-20	Servicio de Microbiologia. Hospital Universitario Doctor Peset	Sequencing and Bioinformatics Service and Molecular Epidemiology Research Group. FISABIO-Public Health	Juan Alberola Enguídanos, Juan Jose Camarena Miñana, Rosa González Pellicer, Neris Garcia-Gonzalez, Inma Galán Vendrell, Sandra Carbo, Loreto Ferrús Abad, Paula Ruiz-Hueso, Mariana Reyes-Prieto, Vicente Soriano Chirona, Ivan Ansari, Maria Alma Bracho, Griselda De Marco, Beatriz Beamud, Lidia Ruiz Roldan, Marta Pla Diaz, Llúcia Martínez-Priego, Giuseppe D'Auria, Jose Miguel Nogueira Coito, Fernand…	G	G	L
EPI_ISL_436267	B.1.5.4	G	hCoV-19/Spain/Valencia172/2020	Europe / Spain / Comunitat_Valenciana / Valencia	2020-03-20	Servicio de Microbiologia. Hospital Universitario Doctor Peset	Sequencing and Bioinformatics Service and Molecular Epidemiology Research Group. FISABIO-Public Health	Juan Alberola Enguídanos, Juan Jose Camarena Miñana, Rosa González Pellicer, Neris Garcia-Gonzalez, Inma Galán Vendrell, Sandra Carbo, Loreto Ferrús Abad, Paula Ruiz-Hueso, Mariana Reyes-Prieto, Vicente Soriano Chirona, Ivan Ansari, Maria Alma Bracho, Griselda De Marco, Beatriz Beamud, Lidia Ruiz Roldan, Marta Pla Diaz, Llúcia Martínez-Priego, Giuseppe D'Auria, Jose Miguel Nogueira Coito, Fernand…	G	G	L
EPI_ISL_436268	B.1	G	hCoV-19/Spain/Valencia173/2020	Europe / Spain / Comunitat_Valenciana / Valencia	2020-03-20	Servicio de Microbiologia. Hospital Universitario Doctor Peset	Sequencing and Bioinformatics Service and Molecular Epidemiology Research Group. FISABIO-Public Health	Juan Alberola Enguídanos, Juan Jose Camarena Miñana, Rosa González Pellicer, Neris Garcia-Gonzalez, Inma Galán Vendrell, Sandra Carbo, Loreto Ferrús Abad, Paula Ruiz-Hueso, Mariana Reyes-Prieto, Vicente Soriano Chirona, Ivan Ansari, Maria Alma Bracho, Griselda De Marco, Beatriz Beamud, Lidia Ruiz Roldan, Marta Pla Diaz, Llúcia Martínez-Priego, Giuseppe D'Auria, Jose Miguel Nogueira Coito, Fernand…	G	G	L
EPI_ISL_436271	B.1	G	hCoV-19/Spain/Valencia176/2020	Europe / Spain / Comunitat_Valenciana / Valencia	2020-03-19	Servicio de Microbiología. Consorcio Hospital General Universitario de Valencia	Sequencing and Bioinformatics Service and Molecular Epidemiology Research Group. FISABIO-Public Health	Griselda De Marco, Beatriz Beamud, Lidia Ruiz Roldan, Marta Pla Diaz,Neris Garcia-Gonzalez, Loreto Ferrús Abad, Maria Dolores Ocete, Inma Galán Vendrell, Paula Ruiz-Hueso, Mariana Reyes-Prieto, Vicente Soriano Chirona, Maria Alma Bracho, Llúcia Martínez-Priego, Concepcion Gimeno, Giuseppe D'Auria, Fernando Gonzalez-Candelas	G	G	L
EPI_ISL_436272	B.1.5	G	hCoV-19/Spain/Valencia177/2020	Europe / Spain / Comunitat_Valenciana / Valencia	2020-03-19	Servicio de Microbiología. Consorcio Hospital General Universitario de Valencia	Sequencing and Bioinformatics Service and Molecular Epidemiology Research Group. FISABIO-Public Health	Beatriz Beamud, Lidia Ruiz Roldan, Marta Pla Diaz,Neris Garcia-Gonzalez, Loreto Ferrús Abad, Maria Dolores Ocete, Inma Galán Vendrell, Paula Ruiz-Hueso, Mariana Reyes-Prieto, Vicente Soriano Chirona, Maria Alma Bracho, Griselda De Marco, Llúcia Martínez-Priego, Concepcion Gimeno, Giuseppe D'Auria, Fernando Gonzalez-Candelas	G	G	L
EPI_ISL_436283	B.1.5	G	hCoV-19/Spain/Valencia188/2020	Europe / Spain / Comunitat_Valenciana / Valencia	2020-03-17	Servicio de Microbiologia. Hospital Clinico Universitario de Valencia	Sequencing and Bioinformatics Service and Molecular Epidemiology Research Group. FISABIO-Public Health	Neris Garcia-Gonzalez, Inma Galán Vendrell, Sandra Carbo, Loreto Ferrús Abad, Paula Ruiz-Hueso, Mariana Reyes-Prieto, Vicente Soriano Chirona, Ivan Ansari, David Navarro, Maria Alma Bracho, Griselda De Marco, Beatriz Beamud, Lidia Ruiz Roldan, Marta Pla Diaz, Llúcia Martínez-Priego, Giuseppe D'Auria, Fernando Gonzalez-Candelas	G	G	L
EPI_ISL_436284	A.5	S	hCoV-19/Spain/Valencia189/2020	Europe / Spain / Comunitat_Valenciana / Valencia	2020-03-26	Servicio de Microbiologia. Hospital Clinico Universitario de Valencia	Sequencing and Bioinformatics Service and Molecular Epidemiology Research Group. FISABIO-Public Health	Inma Galán Vendrell, Sandra Carbo, Loreto Ferrús Abad, Paula Ruiz-Hueso, Mariana Reyes-Prieto, Vicente Soriano Chirona, Ivan Ansari, David Navarro, Maria Alma Bracho, Griselda De Marco, Beatriz Beamud, Lidia Ruiz Roldan, Marta Pla Diaz, Neris Garcia-Gonzalez, Llúcia Martínez-Priego, Giuseppe D'Auria, Fernando Gonzalez-Candelas	D	G	S
EPI_ISL_436287	B.1	G	hCoV-19/Spain/Valencia192/2020	Europe / Spain / Comunitat_Valenciana / Valencia	2020-03-24	Servicio de Microbiologia. Hospital Clinico Universitario de Valencia	Sequencing and Bioinformatics Service and Molecular Epidemiology Research Group. FISABIO-Public Health	Paula Ruiz-Hueso, Mariana Reyes-Prieto, Vicente Soriano Chirona, Ivan Ansari, David Navarro, Maria Alma Bracho, Griselda De Marco, Beatriz Beamud, Lidia Ruiz Roldan, Marta Pla Diaz, Neris Garcia-Gonzalez, Inma Galán Vendrell, Sandra Carbo, Loreto Ferrús Abad, Llúcia Martínez-Priego, Giuseppe D'Auria, Fernando Gonzalez-Candelas	G	G	L
EPI_ISL_436288	A.5	S	hCoV-19/Spain/Valencia193/2020	Europe / Spain / Comunitat_Valenciana / Valencia	2020-03-26	Servicio de Microbiologia. Hospital Clinico Universitario de Valencia	Sequencing and Bioinformatics Service and Molecular Epidemiology Research Group. FISABIO-Public Health	Mariana Reyes-Prieto, Vicente Soriano Chirona, Ivan Ansari, David Navarro, Maria Alma Bracho, Griselda De Marco, Beatriz Beamud, Lidia Ruiz Roldan, Marta Pla Diaz, Neris Garcia-Gonzalez, Inma Galán Vendrell, Sandra Carbo, Loreto Ferrús Abad, Paula Ruiz-Hueso, Llúcia Martínez-Priego, Giuseppe D'Auria, Fernando Gonzalez-Candelas	D	G	S
EPI_ISL_436290	B.1.5	G	hCoV-19/Spain/Valencia195/2020	Europe / Spain / Comunitat_Valenciana / Valencia	2020-03-13	Servicio de Microbiologia. Hospital Clinico Universitario de Valencia	Sequencing and Bioinformatics Service and Molecular Epidemiology Research Group. FISABIO-Public Health	Ivan Ansari, David Navarro, Maria Alma Bracho, Griselda De Marco, Beatriz Beamud, Lidia Ruiz Roldan, Marta Pla Diaz, Neris Garcia-Gonzalez, Inma Galán Vendrell, Sandra Carbo, Loreto Ferrús Abad, Paula Ruiz-Hueso, Mariana Reyes-Prieto, Vicente Soriano Chirona, Llúcia Martínez-Priego, Giuseppe D'Auria, Fernando Gonzalez-Candelas	G	G	L
EPI_ISL_436291	B.1.1	GR	hCoV-19/Spain/Valencia196/2020	Europe / Spain / Comunitat_Valenciana / Valencia	2020-03-16	Servicio de Microbiologia. Hospital Clinico Universitario de Valencia	Sequencing and Bioinformatics Service and Molecular Epidemiology Research Group. FISABIO-Public Health	David Navarro, Maria Alma Bracho, Griselda De Marco, Beatriz Beamud, Lidia Ruiz Roldan, Marta Pla Diaz, Neris Garcia-Gonzalez, Inma Galán Vendrell, Sandra Carbo, Loreto Ferrús Abad, Paula Ruiz-Hueso, Mariana Reyes-Prieto, Vicente Soriano Chirona, Ivan Ansari, Llúcia Martínez-Priego, Giuseppe D'Auria, Fernando Gonzalez-Candelas	G	G	L
EPI_ISL_436292	B.1	G	hCoV-19/Spain/Valencia197/2020	Europe / Spain / Comunitat_Valenciana / Valencia	2020-03-13	Servicio de Microbiologia. Hospital Clinico Universitario de Valencia	Sequencing and Bioinformatics Service and Molecular Epidemiology Research Group. FISABIO-Public Health	Maria Alma Bracho, Griselda De Marco, Beatriz Beamud, Lidia Ruiz Roldan, Marta Pla Diaz, Neris Garcia-Gonzalez, Inma Galán Vendrell, Sandra Carbo, Loreto Ferrús Abad, Paula Ruiz-Hueso, Mariana Reyes-Prieto, Vicente Soriano Chirona, Ivan Ansari, David Navarro, Llúcia Martínez-Priego, Giuseppe D'Auria, Fernando Gonzalez-Candelas	G	G	L
EPI_ISL_436295	B.1	G	hCoV-19/Spain/Valencia200/2020	Europe / Spain / Comunitat_Valenciana / Valencia	2020-03-12	Servicio de Microbiologia. Hospital Clinico Universitario de Valencia	Sequencing and Bioinformatics Service and Molecular Epidemiology Research Group. FISABIO-Public Health	Lidia Ruiz Roldan, Marta Pla Diaz, Neris Garcia-Gonzalez, Inma Galán Vendrell, Sandra Carbo, Loreto Ferrús Abad, Paula Ruiz-Hueso, Mariana Reyes-Prieto, Vicente Soriano Chirona, Ivan Ansari, David Navarro, Maria Alma Bracho, Griselda De Marco, Beatriz Beamud, Llúcia Martínez-Priego, Giuseppe D'Auria, Fernando Gonzalez-Candelas	G	G	L
EPI_ISL_436297	B.1.5	G	hCoV-19/Spain/Valencia202/2020	Europe / Spain / Comunitat_Valenciana / Valencia	2020-03-25	Servicio de Microbiologia. Hospital Clinico Universitario de Valencia	Sequencing and Bioinformatics Service and Molecular Epidemiology Research Group. FISABIO-Public Health	Neris Garcia-Gonzalez, Inma Galán Vendrell, Sandra Carbo, Loreto Ferrús Abad, Paula Ruiz-Hueso, Mariana Reyes-Prieto, Vicente Soriano Chirona, Ivan Ansari, David Navarro, Maria Alma Bracho, Griselda De Marco, Beatriz Beamud, Lidia Ruiz Roldan, Marta Pla Diaz, Llúcia Martínez-Priego, Giuseppe D'Auria, Fernando Gonzalez-Candelas	G	G	L
EPI_ISL_436301	B.1.5	G	hCoV-19/Spain/Valencia206/2020	Europe / Spain / Comunitat_Valenciana / Valencia	2020-03-17	Servicio de Microbiologia. Hospital Clinico Universitario de Valencia	Sequencing and Bioinformatics Service and Molecular Epidemiology Research Group. FISABIO-Public Health	Lidia Ruiz Roldan, Marta Pla Diaz, Neris Garcia-Gonzalez, Inma Galán Vendrell, Sandra Carbo, Loreto Ferrús Abad, Paula Ruiz-Hueso, Mariana Reyes-Prieto, Vicente Soriano Chirona, Ivan Ansari, David Navarro, Maria Alma Bracho, Griselda De Marco, Beatriz Beamud, Llúcia Martínez-Priego, Giuseppe D'Auria, Fernando Gonzalez-Candelas	G	G	L
EPI_ISL_436303	A.5	S	hCoV-19/Spain/Valencia208/2020	Europe / Spain / Comunitat_Valenciana / Valencia	2020-03-28	Servicio de Microbiologia. Hospital Clinico Universitario de Valencia	Sequencing and Bioinformatics Service and Molecular Epidemiology Research Group. FISABIO-Public Health	Neris Garcia-Gonzalez, Inma Galán Vendrell, Sandra Carbo, Loreto Ferrús Abad, Paula Ruiz-Hueso, Mariana Reyes-Prieto, Vicente Soriano Chirona, Ivan Ansari, David Navarro, Maria Alma Bracho, Griselda De Marco, Beatriz Beamud, Lidia Ruiz Roldan, Marta Pla Diaz, Llúcia Martínez-Priego, Giuseppe D'Auria, Fernando Gonzalez-Candelas	D	G	S
EPI_ISL_436304	A.5	S	hCoV-19/Spain/Valencia209/2020	Europe / Spain / Comunitat_Valenciana / Valencia	2020-03-26	Servicio de Microbiologia. Hospital Clinico Universitario de Valencia	Sequencing and Bioinformatics Service and Molecular Epidemiology Research Group. FISABIO-Public Health	Inma Galán Vendrell, Sandra Carbo, Loreto Ferrús Abad, Paula Ruiz-Hueso, Mariana Reyes-Prieto, Vicente Soriano Chirona, Ivan Ansari, David Navarro, Maria Alma Bracho, Griselda De Marco, Beatriz Beamud, Lidia Ruiz Roldan, Marta Pla Diaz, Neris Garcia-Gonzalez, Llúcia Martínez-Priego, Giuseppe D'Auria, Fernando Gonzalez-Candelas	D	G	S
EPI_ISL_436306	A.5	S	hCoV-19/Spain/Valencia211/2020	Europe / Spain / Comunitat_Valenciana / Valencia	2020-03-28	Servicio de Microbiologia. Hospital Clinico Universitario de Valencia	Sequencing and Bioinformatics Service and Molecular Epidemiology Research Group. FISABIO-Public Health	Loreto Ferrús Abad, Paula Ruiz-Hueso, Mariana Reyes-Prieto, Vicente Soriano Chirona, Ivan Ansari, David Navarro, Maria Alma Bracho, Griselda De Marco, Beatriz Beamud, Lidia Ruiz Roldan, Marta Pla Diaz, Neris Garcia-Gonzalez, Inma Galán Vendrell, Sandra Carbo, Llúcia Martínez-Priego, Giuseppe D'Auria, Fernando Gonzalez-Candelas	D	G	S
EPI_ISL_436307	A.5	S	hCoV-19/Spain/Valencia212/2020	Europe / Spain / Comunitat_Valenciana / Valencia	2020-03-28	Servicio de Microbiologia. Hospital Clinico Universitario de Valencia	Sequencing and Bioinformatics Service and Molecular Epidemiology Research Group. FISABIO-Public Health	Paula Ruiz-Hueso, Mariana Reyes-Prieto, Vicente Soriano Chirona, Ivan Ansari, David Navarro, Maria Alma Bracho, Griselda De Marco, Beatriz Beamud, Lidia Ruiz Roldan, Marta Pla Diaz, Neris Garcia-Gonzalez, Inma Galán Vendrell, Sandra Carbo, Loreto Ferrús Abad, Llúcia Martínez-Priego, Giuseppe D'Auria, Fernando Gonzalez-Candelas	D	G	S
EPI_ISL_436310	B.1.5.4	G	hCoV-19/Spain/Valencia215/2020	Europe / Spain / Comunitat_Valenciana / Valencia	2020-03-28	Servicio de Microbiologia. Hospital Clinico Universitario de Valencia	Sequencing and Bioinformatics Service and Molecular Epidemiology Research Group. FISABIO-Public Health	Ivan Ansari, David Navarro, Maria Alma Bracho, Griselda De Marco, Beatriz Beamud, Lidia Ruiz Roldan, Marta Pla Diaz, Neris Garcia-Gonzalez, Inma Galán Vendrell, Sandra Carbo, Loreto Ferrús Abad, Paula Ruiz-Hueso, Mariana Reyes-Prieto, Vicente Soriano Chirona, Llúcia Martínez-Priego, Giuseppe D'Auria, Fernando Gonzalez-Candelas	G	G	L
EPI_ISL_436313	B.1	GH	hCoV-19/Spain/Valencia218/2020	Europe / Spain / Comunitat_Valenciana / Valencia	2020-03-25	Servicio de Microbiologia. Hospital Clinico Universitario de Valencia	Sequencing and Bioinformatics Service and Molecular Epidemiology Research Group. FISABIO-Public Health	Griselda De Marco, Beatriz Beamud, Lidia Ruiz Roldan, Marta Pla Diaz, Neris Garcia-Gonzalez, Inma Galán Vendrell, Sandra Carbo, Loreto Ferrús Abad, Paula Ruiz-Hueso, Mariana Reyes-Prieto, Vicente Soriano Chirona, Ivan Ansari, David Navarro, Maria Alma Bracho, Llúcia Martínez-Priego, Giuseppe D'Auria, Fernando Gonzalez-Candelas	G	G	L
EPI_ISL_436314	B.1.5	G	hCoV-19/Spain/Valencia219/2020	Europe / Spain / Comunitat_Valenciana / Valencia	2020-03-25	Servicio de Microbiologia. Hospital Clinico Universitario de Valencia	Sequencing and Bioinformatics Service and Molecular Epidemiology Research Group. FISABIO-Public Health	Beatriz Beamud, Lidia Ruiz Roldan, Marta Pla Diaz, Neris Garcia-Gonzalez, Inma Galán Vendrell, Sandra Carbo, Loreto Ferrús Abad, Paula Ruiz-Hueso, Mariana Reyes-Prieto, Vicente Soriano Chirona, Ivan Ansari, David Navarro, Maria Alma Bracho, Griselda De Marco, Llúcia Martínez-Priego, Giuseppe D'Auria, Fernando Gonzalez-Candelas	G	G	L
EPI_ISL_436315	B.1.5	G	hCoV-19/Spain/Valencia220/2020	Europe / Spain / Comunitat_Valenciana / Valencia	2020-03-27	Servicio de Microbiologia. Hospital Clinico Universitario de Valencia	Sequencing and Bioinformatics Service and Molecular Epidemiology Research Group. FISABIO-Public Health	Lidia Ruiz Roldan, Marta Pla Diaz, Neris Garcia-Gonzalez, Inma Galán Vendrell, Sandra Carbo, Loreto Ferrús Abad, Paula Ruiz-Hueso, Mariana Reyes-Prieto, Vicente Soriano Chirona, Ivan Ansari, David Navarro, Maria Alma Bracho, Griselda De Marco, Beatriz Beamud, Llúcia Martínez-Priego, Giuseppe D'Auria, Fernando Gonzalez-Candelas	G	G	L
EPI_ISL_436317	B.1	G	hCoV-19/Spain/Valencia222/2020	Europe / Spain / Comunitat_Valenciana / Valencia	2020-03-26	Servicio de Microbiologia. Hospital Clinico Universitario de Valencia	Sequencing and Bioinformatics Service and Molecular Epidemiology Research Group. FISABIO-Public Health	Neris Garcia-Gonzalez, Inma Galán Vendrell, Sandra Carbo, Loreto Ferrús Abad, Paula Ruiz-Hueso, Mariana Reyes-Prieto, Vicente Soriano Chirona, Ivan Ansari, David Navarro, Maria Alma Bracho, Griselda De Marco, Beatriz Beamud, Lidia Ruiz Roldan, Marta Pla Diaz, Llúcia Martínez-Priego, Giuseppe D'Auria, Fernando Gonzalez-Candelas	G	G	L
EPI_ISL_436324	B.1	G	hCoV-19/Spain/Valencia229/2020	Europe / Spain / Comunitat_Valenciana / Valencia	2020-03-24	Servicio de Microbiologia. Hospital Clinico Universitario de Valencia	Sequencing and Bioinformatics Service and Molecular Epidemiology Research Group. FISABIO-Public Health	Inma Galán Vendrell, Sandra Carbo, Loreto Ferrús Abad, Paula Ruiz-Hueso, Mariana Reyes-Prieto, Vicente Soriano Chirona, Ivan Ansari, David Navarro, Maria Alma Bracho, Griselda De Marco, Beatriz Beamud, Lidia Ruiz Roldan, Marta Pla Diaz, Neris Garcia-Gonzalez, Llúcia Martínez-Priego, Giuseppe D'Auria, Fernando Gonzalez-Candelas	G	G	L
EPI_ISL_436325	B.1	GH	hCoV-19/Spain/Valencia230/2020	Europe / Spain / Comunitat_Valenciana / Valencia	2020-03-26	Servicio de Microbiologia. Hospital Clinico Universitario de Valencia	Sequencing and Bioinformatics Service and Molecular Epidemiology Research Group. FISABIO-Public Health	Sandra Carbo, Loreto Ferrús Abad, Paula Ruiz-Hueso, Mariana Reyes-Prieto, Vicente Soriano Chirona, Ivan Ansari, David Navarro, Maria Alma Bracho, Griselda De Marco, Beatriz Beamud, Lidia Ruiz Roldan, Marta Pla Diaz, Neris Garcia-Gonzalez, Inma Galán Vendrell, Llúcia Martínez-Priego, Giuseppe D'Auria, Fernando Gonzalez-Candelas	G	G	L
EPI_ISL_436326	B.1.1	GR	hCoV-19/Spain/Valencia231/2020	Europe / Spain / Comunitat_Valenciana / Valencia	2020-03-26	Servicio de Microbiologia. Hospital Clinico Universitario de Valencia	Sequencing and Bioinformatics Service and Molecular Epidemiology Research Group. FISABIO-Public Health	Loreto Ferrús Abad, Paula Ruiz-Hueso, Mariana Reyes-Prieto, Vicente Soriano Chirona, Ivan Ansari, David Navarro, Maria Alma Bracho, Griselda De Marco, Beatriz Beamud, Lidia Ruiz Roldan, Marta Pla Diaz, Neris Garcia-Gonzalez, Inma Galán Vendrell, Sandra Carbo, Llúcia Martínez-Priego, Giuseppe D'Auria, Fernando Gonzalez-Candelas	G	G	L
EPI_ISL_436327	B.1.1	GR	hCoV-19/Spain/Valencia232/2020	Europe / Spain / Comunitat_Valenciana / Valencia	2020-03-26	Servicio de Microbiologia. Hospital Clinico Universitario de Valencia	Sequencing and Bioinformatics Service and Molecular Epidemiology Research Group. FISABIO-Public Health	Paula Ruiz-Hueso, Mariana Reyes-Prieto, Vicente Soriano Chirona, Ivan Ansari, David Navarro, Maria Alma Bracho, Griselda De Marco, Beatriz Beamud, Lidia Ruiz Roldan, Marta Pla Diaz, Neris Garcia-Gonzalez, Inma Galán Vendrell, Sandra Carbo, Loreto Ferrús Abad, Llúcia Martínez-Priego, Giuseppe D'Auria, Fernando Gonzalez-Candelas	G	G	L
EPI_ISL_436328	B.1	G	hCoV-19/Spain/Valencia233/2020	Europe / Spain / Comunitat_Valenciana / Valencia	2020-03-26	Servicio de Microbiologia. Hospital Clinico Universitario de Valencia	Sequencing and Bioinformatics Service and Molecular Epidemiology Research Group. FISABIO-Public Health	Mariana Reyes-Prieto, Vicente Soriano Chirona, Ivan Ansari, David Navarro, Maria Alma Bracho, Griselda De Marco, Beatriz Beamud, Lidia Ruiz Roldan, Marta Pla Diaz, Neris Garcia-Gonzalez, Inma Galán Vendrell, Sandra Carbo, Loreto Ferrús Abad, Paula Ruiz-Hueso, Llúcia Martínez-Priego, Giuseppe D'Auria, Fernando Gonzalez-Candelas	G	G	L
EPI_ISL_436329	B.1.5.4	G	hCoV-19/Spain/Valencia234/2020	Europe / Spain / Comunitat_Valenciana / Valencia	2020-03-26	Servicio de Microbiologia. Hospital Clinico Universitario de Valencia	Sequencing and Bioinformatics Service and Molecular Epidemiology Research Group. FISABIO-Public Health	Vicente Soriano Chirona, Ivan Ansari, David Navarro, Maria Alma Bracho, Griselda De Marco, Beatriz Beamud, Lidia Ruiz Roldan, Marta Pla Diaz, Neris Garcia-Gonzalez, Inma Galán Vendrell, Sandra Carbo, Loreto Ferrús Abad, Paula Ruiz-Hueso, Mariana Reyes-Prieto, Llúcia Martínez-Priego, Giuseppe D'Auria, Fernando Gonzalez-Candelas	G	G	L
EPI_ISL_436330	B.1.5.4	G	hCoV-19/Spain/Valencia235/2020	Europe / Spain / Comunitat_Valenciana / Valencia	2020-03-26	Servicio de Microbiologia. Hospital Clinico Universitario de Valencia	Sequencing and Bioinformatics Service and Molecular Epidemiology Research Group. FISABIO-Public Health	Ivan Ansari, David Navarro, Maria Alma Bracho, Griselda De Marco, Beatriz Beamud, Lidia Ruiz Roldan, Marta Pla Diaz, Neris Garcia-Gonzalez, Inma Galán Vendrell, Sandra Carbo, Loreto Ferrús Abad, Paula Ruiz-Hueso, Mariana Reyes-Prieto, Vicente Soriano Chirona, Llúcia Martínez-Priego, Giuseppe D'Auria, Fernando Gonzalez-Candelas	G	G	L
EPI_ISL_436334	A.5	S	hCoV-19/Spain/Valencia239/2020	Europe / Spain / Comunitat_Valenciana / Valencia	2020-03-24	Servicio de Microbiologia. Hospital Clinico Universitario de Valencia	Sequencing and Bioinformatics Service and Molecular Epidemiology Research Group. FISABIO-Public Health	Beatriz Beamud, Lidia Ruiz Roldan, Marta Pla Diaz, Neris Garcia-Gonzalez, Inma Galán Vendrell, Sandra Carbo, Loreto Ferrús Abad, Paula Ruiz-Hueso, Mariana Reyes-Prieto, Vicente Soriano Chirona, Ivan Ansari, David Navarro, Maria Alma Bracho, Griselda De Marco, Llúcia Martínez-Priego, Giuseppe D'Auria, Fernando Gonzalez-Candelas	D	G	S
EPI_ISL_436335	A.2	S	hCoV-19/Spain/Valencia240/2020	Europe / Spain / Comunitat_Valenciana / Valencia	2020-03-26	Servicio de Microbiologia. Hospital Clinico Universitario de Valencia	Sequencing and Bioinformatics Service and Molecular Epidemiology Research Group. FISABIO-Public Health	Lidia Ruiz Roldan, Marta Pla Diaz, Neris Garcia-Gonzalez, Inma Galán Vendrell, Sandra Carbo, Loreto Ferrús Abad, Paula Ruiz-Hueso, Mariana Reyes-Prieto, Vicente Soriano Chirona, Ivan Ansari, David Navarro, Maria Alma Bracho, Griselda De Marco, Beatriz Beamud, Llúcia Martínez-Priego, Giuseppe D'Auria, Fernando Gonzalez-Candelas	D	G	S
EPI_ISL_436336	B.1.5.4	G	hCoV-19/Spain/Valencia241/2020	Europe / Spain / Comunitat_Valenciana / Valencia	2020-03-26	Servicio de Microbiologia. Hospital Clinico Universitario de Valencia	Sequencing and Bioinformatics Service and Molecular Epidemiology Research Group. FISABIO-Public Health	Marta Pla Diaz, Neris Garcia-Gonzalez, Inma Galán Vendrell, Sandra Carbo, Loreto Ferrús Abad, Paula Ruiz-Hueso, Mariana Reyes-Prieto, Vicente Soriano Chirona, Ivan Ansari, David Navarro, Maria Alma Bracho, Griselda De Marco, Beatriz Beamud, Lidia Ruiz Roldan, Llúcia Martínez-Priego, Giuseppe D'Auria, Fernando Gonzalez-Candelas	G	G	L
EPI_ISL_436337	B.1.1	GR	hCoV-19/Spain/Valencia242/2020	Europe / Spain / Comunitat_Valenciana / Valencia	2020-03-26	Servicio de Microbiologia. Hospital Clinico Universitario de Valencia	Sequencing and Bioinformatics Service and Molecular Epidemiology Research Group. FISABIO-Public Health	Neris Garcia-Gonzalez, Inma Galán Vendrell, Sandra Carbo, Loreto Ferrús Abad, Paula Ruiz-Hueso, Mariana Reyes-Prieto, Vicente Soriano Chirona, Ivan Ansari, David Navarro, Maria Alma Bracho, Griselda De Marco, Beatriz Beamud, Lidia Ruiz Roldan, Marta Pla Diaz, Llúcia Martínez-Priego, Giuseppe D'Auria, Fernando Gonzalez-Candelas	G	G	L
EPI_ISL_436341	A.5	S	hCoV-19/Spain/Valencia246/2020	Europe / Spain / Comunitat_Valenciana / Valencia	2020-03-29	Servicio de Microbiologia. Hospital Clinico Universitario de Valencia	Sequencing and Bioinformatics Service and Molecular Epidemiology Research Group. FISABIO-Public Health	Lidia Ruiz Roldan, Marta Pla Diaz, Neris Garcia-Gonzalez, Inma Galán Vendrell, Sandra Carbo, Loreto Ferrús Abad, Paula Ruiz-Hueso, Mariana Reyes-Prieto, Vicente Soriano Chirona, Ivan Ansari, David Navarro, Maria Alma Bracho, Griselda De Marco, Beatriz Beamud, Llúcia Martínez-Priego, Giuseppe D'Auria, Fernando Gonzalez-Candelas	D	G	S
EPI_ISL_436342	B.1.1	GR	hCoV-19/Spain/Valencia247/2020	Europe / Spain / Comunitat_Valenciana / Valencia	2020-03-25	Servicio de Microbiologia. Hospital Clinico Universitario de Valencia	Sequencing and Bioinformatics Service and Molecular Epidemiology Research Group. FISABIO-Public Health	Marta Pla Diaz, Neris Garcia-Gonzalez, Inma Galán Vendrell, Sandra Carbo, Loreto Ferrús Abad, Paula Ruiz-Hueso, Mariana Reyes-Prieto, Vicente Soriano Chirona, Ivan Ansari, David Navarro, Maria Alma Bracho, Griselda De Marco, Beatriz Beamud, Lidia Ruiz Roldan, Llúcia Martínez-Priego, Giuseppe D'Auria, Fernando Gonzalez-Candelas	G	G	L
EPI_ISL_436345	B.1.1	GR	hCoV-19/Spain/Valencia250/2020	Europe / Spain / Comunitat_Valenciana / Valencia	2020-03-25	Servicio de Microbiologia. Hospital Clinico Universitario de Valencia	Sequencing and Bioinformatics Service and Molecular Epidemiology Research Group. FISABIO-Public Health	Sandra Carbo, Loreto Ferrús Abad, Paula Ruiz-Hueso, Mariana Reyes-Prieto, Vicente Soriano Chirona, Ivan Ansari, David Navarro, Maria Alma Bracho, Griselda De Marco, Beatriz Beamud, Lidia Ruiz Roldan, Marta Pla Diaz, Neris Garcia-Gonzalez, Inma Galán Vendrell, Llúcia Martínez-Priego, Giuseppe D'Auria, Fernando Gonzalez-Candelas	G	G	L
EPI_ISL_436348	B.1	G	hCoV-19/Spain/Valencia253/2020	Europe / Spain / Comunitat_Valenciana / Valencia	2020-03-26	Servicio de Microbiologia. Hospital Clinico Universitario de Valencia	Sequencing and Bioinformatics Service and Molecular Epidemiology Research Group. FISABIO-Public Health	Mariana Reyes-Prieto, Vicente Soriano Chirona, Ivan Ansari, David Navarro, Maria Alma Bracho, Griselda De Marco, Beatriz Beamud, Lidia Ruiz Roldan, Marta Pla Diaz, Neris Garcia-Gonzalez, Inma Galán Vendrell, Sandra Carbo, Loreto Ferrús Abad, Paula Ruiz-Hueso, Llúcia Martínez-Priego, Giuseppe D'Auria, Fernando Gonzalez-Candelas	G	G	L
EPI_ISL_436353	B.1	G	hCoV-19/Spain/Valencia258/2020	Europe / Spain / Comunitat_Valenciana / Valencia	2020-03-25	Servicio de Microbiologia. Hospital Clinico Universitario de Valencia	Sequencing and Bioinformatics Service and Molecular Epidemiology Research Group. FISABIO-Public Health	Griselda De Marco, Beatriz Beamud, Lidia Ruiz Roldan, Marta Pla Diaz, Neris Garcia-Gonzalez, Inma Galán Vendrell, Sandra Carbo, Loreto Ferrús Abad, Paula Ruiz-Hueso, Mariana Reyes-Prieto, Vicente Soriano Chirona, Ivan Ansari, David Navarro, Maria Alma Bracho, Llúcia Martínez-Priego, Giuseppe D'Auria, Fernando Gonzalez-Candelas	G	G	L
EPI_ISL_436355	A.5	S	hCoV-19/Spain/Valencia260/2020	Europe / Spain / Comunitat_Valenciana / Valencia	2020-03-26	Servicio de Microbiologia. Hospital Clinico Universitario de Valencia	Sequencing and Bioinformatics Service and Molecular Epidemiology Research Group. FISABIO-Public Health	Lidia Ruiz Roldan, Marta Pla Diaz, Neris Garcia-Gonzalez, Inma Galán Vendrell, Sandra Carbo, Loreto Ferrús Abad, Paula Ruiz-Hueso, Mariana Reyes-Prieto, Vicente Soriano Chirona, Ivan Ansari, David Navarro, Maria Alma Bracho, Griselda De Marco, Beatriz Beamud, Llúcia Martínez-Priego, Giuseppe D'Auria, Fernando Gonzalez-Candelas	D	G	S
EPI_ISL_436356	B.1	G	hCoV-19/Spain/Valencia261/2020	Europe / Spain / Comunitat_Valenciana / Valencia	2020-03-26	Servicio de Microbiologia. Hospital Clinico Universitario de Valencia	Sequencing and Bioinformatics Service and Molecular Epidemiology Research Group. FISABIO-Public Health	Marta Pla Diaz, Neris Garcia-Gonzalez, Inma Galán Vendrell, Sandra Carbo, Loreto Ferrús Abad, Paula Ruiz-Hueso, Mariana Reyes-Prieto, Vicente Soriano Chirona, Ivan Ansari, David Navarro, Maria Alma Bracho, Griselda De Marco, Beatriz Beamud, Lidia Ruiz Roldan, Llúcia Martínez-Priego, Giuseppe D'Auria, Fernando Gonzalez-Candelas	G	G	L
EPI_ISL_436364	A.5	S	hCoV-19/Spain/Valencia269/2020	Europe / Spain / Comunitat_Valenciana / Valencia	2020-03-21	Servicio de Microbiologia. Hospital Clinico Universitario de Valencia	Sequencing and Bioinformatics Service and Molecular Epidemiology Research Group. FISABIO-Public Health	Beatriz Beamud, Lidia Ruiz Roldan, Marta Pla Diaz, Neris Garcia-Gonzalez, Inma Galán Vendrell, Sandra Carbo, Loreto Ferrús Abad, Paula Ruiz-Hueso, Mariana Reyes-Prieto, Vicente Soriano Chirona, Ivan Ansari, David Navarro, Maria Alma Bracho, Griselda De Marco, Llúcia Martínez-Priego, Giuseppe D'Auria, Fernando Gonzalez-Candelas	D	G	S
EPI_ISL_420112	A.2	S	hCoV-19/Spain/Valencia27/2020	Europe / Spain / Comunitat Valenciana / Valencia	2020-03-09	Servicio de Microbiología. Consorcio Hospital General Universitario de Valencia	Sequencing and Bioinformatics Service and Molecular Epidemiology Research Group. FISABIO-Public Health	Lidia Ruiz Roldan, Marta Pla Diaz, Neris Garcia-Gonzalez, Loreto Ferrús Abad, Inma Galán Vendrell, Paula Ruiz-Hueso, Mariana Reyes-Prieto, Vicente Soriano Chirona, Maria Alma Bracho, Griselda De Marco, Beatriz Beamud, Maria Dolores Ocete, Llúcia Martínez-Priego, Concepcion Gimeno, Giuseppe D'Auria, Fernando Gonzalez-Candelas	D	G	S
EPI_ISL_436365	B.1.5.4	G	hCoV-19/Spain/Valencia270/2020	Europe / Spain / Comunitat_Valenciana / Valencia	2020-03-21	Servicio de Microbiologia. Hospital Clinico Universitario de Valencia	Sequencing and Bioinformatics Service and Molecular Epidemiology Research Group. FISABIO-Public Health	Lidia Ruiz Roldan, Marta Pla Diaz, Neris Garcia-Gonzalez, Inma Galán Vendrell, Sandra Carbo, Loreto Ferrús Abad, Paula Ruiz-Hueso, Mariana Reyes-Prieto, Vicente Soriano Chirona, Ivan Ansari, David Navarro, Maria Alma Bracho, Griselda De Marco, Beatriz Beamud, Llúcia Martínez-Priego, Giuseppe D'Auria, Fernando Gonzalez-Candelas	G	G	L
EPI_ISL_436366	B.1	G	hCoV-19/Spain/Valencia271/2020	Europe / Spain / Comunitat_Valenciana / Valencia	2020-03-21	Servicio de Microbiologia. Hospital Clinico Universitario de Valencia	Sequencing and Bioinformatics Service and Molecular Epidemiology Research Group. FISABIO-Public Health	Marta Pla Diaz, Neris Garcia-Gonzalez, Inma Galán Vendrell, Sandra Carbo, Loreto Ferrús Abad, Paula Ruiz-Hueso, Mariana Reyes-Prieto, Vicente Soriano Chirona, Ivan Ansari, David Navarro, Maria Alma Bracho, Griselda De Marco, Beatriz Beamud, Lidia Ruiz Roldan, Llúcia Martínez-Priego, Giuseppe D'Auria, Fernando Gonzalez-Candelas	G	G	L
EPI_ISL_436367	B.1.5	G	hCoV-19/Spain/Valencia272/2020	Europe / Spain / Comunitat_Valenciana / Valencia	2020-03-25	Servicio de Microbiologia. Hospital Clinico Universitario de Valencia	Sequencing and Bioinformatics Service and Molecular Epidemiology Research Group. FISABIO-Public Health	Neris Garcia-Gonzalez, Inma Galán Vendrell, Sandra Carbo, Loreto Ferrús Abad, Paula Ruiz-Hueso, Mariana Reyes-Prieto, Vicente Soriano Chirona, Ivan Ansari, David Navarro, Maria Alma Bracho, Griselda De Marco, Beatriz Beamud, Lidia Ruiz Roldan, Marta Pla Diaz, Llúcia Martínez-Priego, Giuseppe D'Auria, Fernando Gonzalez-Candelas	G	G	L
EPI_ISL_436368	B.1	G	hCoV-19/Spain/Valencia273/2020	Europe / Spain / Comunitat_Valenciana / Valencia	2020-03-25	Servicio de Microbiologia. Hospital Clinico Universitario de Valencia	Sequencing and Bioinformatics Service and Molecular Epidemiology Research Group. FISABIO-Public Health	Inma Galán Vendrell, Sandra Carbo, Loreto Ferrús Abad, Paula Ruiz-Hueso, Mariana Reyes-Prieto, Vicente Soriano Chirona, Ivan Ansari, David Navarro, Maria Alma Bracho, Griselda De Marco, Beatriz Beamud, Lidia Ruiz Roldan, Marta Pla Diaz, Neris Garcia-Gonzalez, Llúcia Martínez-Priego, Giuseppe D'Auria, Fernando Gonzalez-Candelas	G	G	L
EPI_ISL_436369	B.1.5	G	hCoV-19/Spain/Valencia274/2020	Europe / Spain / Comunitat_Valenciana / Valencia	2020-03-26	Servicio de Microbiologia. Hospital Clinico Universitario de Valencia	Sequencing and Bioinformatics Service and Molecular Epidemiology Research Group. FISABIO-Public Health	Sandra Carbo, Loreto Ferrús Abad, Paula Ruiz-Hueso, Mariana Reyes-Prieto, Vicente Soriano Chirona, Ivan Ansari, David Navarro, Maria Alma Bracho, Griselda De Marco, Beatriz Beamud, Lidia Ruiz Roldan, Marta Pla Diaz, Neris Garcia-Gonzalez, Inma Galán Vendrell, Llúcia Martínez-Priego, Giuseppe D'Auria, Fernando Gonzalez-Candelas	G	G	L
EPI_ISL_436370	B.1.1	GR	hCoV-19/Spain/Valencia275/2020	Europe / Spain / Comunitat_Valenciana / Valencia	2020-03-26	Servicio de Microbiologia. Hospital Clinico Universitario de Valencia	Sequencing and Bioinformatics Service and Molecular Epidemiology Research Group. FISABIO-Public Health	Loreto Ferrús Abad, Paula Ruiz-Hueso, Mariana Reyes-Prieto, Vicente Soriano Chirona, Ivan Ansari, David Navarro, Maria Alma Bracho, Griselda De Marco, Beatriz Beamud, Lidia Ruiz Roldan, Marta Pla Diaz, Neris Garcia-Gonzalez, Inma Galán Vendrell, Sandra Carbo, Llúcia Martínez-Priego, Giuseppe D'Auria, Fernando Gonzalez-Candelas	G	G	L
EPI_ISL_436373	A.5	S	hCoV-19/Spain/Valencia278/2020	Europe / Spain / Comunitat_Valenciana / Valencia	2020-03-16	Servicio de Microbiologia. Hospital Universitario Doctor Peset	Sequencing and Bioinformatics Service and Molecular Epidemiology Research Group. FISABIO-Public Health	Juan Alberola Enguídanos, Juan Jose Camarena Miñana, Rosa González Pellicer, Neris Garcia-Gonzalez, Inma Galán Vendrell, Sandra Carbo, Loreto Ferrús Abad, Paula Ruiz-Hueso, Mariana Reyes-Prieto, Vicente Soriano Chirona, Ivan Ansari, Maria Alma Bracho, Griselda De Marco, Beatriz Beamud, Lidia Ruiz Roldan, Marta Pla Diaz, Llúcia Martínez-Priego, Giuseppe D'Auria, Jose Miguel Nogueira Coito, Fernand…	D	G	S
EPI_ISL_420113	A.2	S	hCoV-19/Spain/Valencia28/2020	Europe / Spain / Comunitat Valenciana / Valencia	2020-03-09	Servicio de Microbiología. Consorcio Hospital General Universitario de Valencia	Sequencing and Bioinformatics Service and Molecular Epidemiology Research Group. FISABIO-Public Health	Beatriz Beamud, Lidia Ruiz Roldan, Marta Pla Diaz, Neris Garcia-Gonzalez, Loreto Ferrús Abad, Inma Galán Vendrell, Paula Ruiz-Hueso, Mariana Reyes-Prieto, Vicente Soriano Chirona, Maria Alma Bracho, Maria Dolores Ocete, Llúcia Martínez-PriegoGriselda De Marco, , Concepcion Gimeno, Giuseppe D'Auria, Fernando Gonzalez-Candelas	D	G	S
EPI_ISL_436376	B.1	G	hCoV-19/Spain/Valencia281/2020	Europe / Spain / Comunitat_Valenciana / Valencia	2020-03-16	Servicio de Microbiologia. Hospital Universitario Doctor Peset	Sequencing and Bioinformatics Service and Molecular Epidemiology Research Group. FISABIO-Public Health	Juan Alberola Enguídanos, Juan Jose Camarena Miñana, Rosa González Pellicer, Neris Garcia-Gonzalez, Inma Galán Vendrell, Sandra Carbo, Loreto Ferrús Abad, Paula Ruiz-Hueso, Mariana Reyes-Prieto, Vicente Soriano Chirona, Ivan Ansari, Maria Alma Bracho, Griselda De Marco, Beatriz Beamud, Lidia Ruiz Roldan, Marta Pla Diaz, Llúcia Martínez-Priego, Giuseppe D'Auria, Jose Miguel Nogueira Coito, Fernand…	G	G	L
EPI_ISL_436377	A.5	S	hCoV-19/Spain/Valencia282/2020	Europe / Spain / Comunitat_Valenciana / Valencia	2020-03-17	Servicio de Microbiologia. Hospital Universitario Doctor Peset	Sequencing and Bioinformatics Service and Molecular Epidemiology Research Group. FISABIO-Public Health	Juan Alberola Enguídanos, Juan Jose Camarena Miñana, Rosa González Pellicer, Neris Garcia-Gonzalez, Inma Galán Vendrell, Sandra Carbo, Loreto Ferrús Abad, Paula Ruiz-Hueso, Mariana Reyes-Prieto, Vicente Soriano Chirona, Ivan Ansari, Maria Alma Bracho, Griselda De Marco, Beatriz Beamud, Lidia Ruiz Roldan, Marta Pla Diaz, Llúcia Martínez-Priego, Giuseppe D'Auria, Jose Miguel Nogueira Coito, Fernand…	D	G	S
EPI_ISL_436378	B.1	G	hCoV-19/Spain/Valencia283/2020	Europe / Spain / Comunitat_Valenciana / Valencia	2020-03-17	Servicio de Microbiologia. Hospital Universitario Doctor Peset	Sequencing and Bioinformatics Service and Molecular Epidemiology Research Group. FISABIO-Public Health	Juan Alberola Enguídanos, Juan Jose Camarena Miñana, Rosa González Pellicer, Neris Garcia-Gonzalez, Inma Galán Vendrell, Sandra Carbo, Loreto Ferrús Abad, Paula Ruiz-Hueso, Mariana Reyes-Prieto, Vicente Soriano Chirona, Ivan Ansari, Maria Alma Bracho, Griselda De Marco, Beatriz Beamud, Lidia Ruiz Roldan, Marta Pla Diaz, Llúcia Martínez-Priego, Giuseppe D'Auria, Jose Miguel Nogueira Coito, Fernand…	G	G	L
EPI_ISL_436379	B	V	hCoV-19/Spain/Valencia284/2020	Europe / Spain / Comunitat_Valenciana / Valencia	2020-03-18	Servicio de Microbiologia. Hospital Universitario Doctor Peset	Sequencing and Bioinformatics Service and Molecular Epidemiology Research Group. FISABIO-Public Health	Juan Alberola Enguídanos, Juan Jose Camarena Miñana, Rosa González Pellicer, Neris Garcia-Gonzalez, Inma Galán Vendrell, Sandra Carbo, Loreto Ferrús Abad, Paula Ruiz-Hueso, Mariana Reyes-Prieto, Vicente Soriano Chirona, Ivan Ansari, Maria Alma Bracho, Griselda De Marco, Beatriz Beamud, Lidia Ruiz Roldan, Marta Pla Diaz, Llúcia Martínez-Priego, Giuseppe D'Auria, Jose Miguel Nogueira Coito, Fernand…	D	V	L
EPI_ISL_436382	A.2	S	hCoV-19/Spain/Valencia287/2020	Europe / Spain / Comunitat_Valenciana / Valencia	2020-03-17	Servicio de Microbiología. Consorcio Hospital General Universitario de Valencia	Sequencing and Bioinformatics Service and Molecular Epidemiology Research Group. FISABIO-Public Health	Loreto Ferrús Abad, Maria Dolores Ocete,Inma Galán Vendrell, Paula Ruiz-Hueso, Mariana Reyes-Prieto, Vicente Soriano Chirona, Maria Alma Bracho, Griselda De Marco, Beatriz Beamud, Lidia Ruiz Roldan, Marta Pla Diaz,Neris Garcia-Gonzalez, Llúcia Martínez-Priego, Concepcion Gimeno, Giuseppe D'Auria, Fernando Gonzalez-Candelas	D	G	S
EPI_ISL_436383	A.2	S	hCoV-19/Spain/Valencia288/2020	Europe / Spain / Comunitat_Valenciana / Valencia	2020-03-17	Servicio de Microbiología. Consorcio Hospital General Universitario de Valencia	Sequencing and Bioinformatics Service and Molecular Epidemiology Research Group. FISABIO-Public Health	Maria Dolores Ocete, Inma Galán Vendrell, Paula Ruiz-Hueso, Mariana Reyes-Prieto, Vicente Soriano Chirona, Maria Alma Bracho, Griselda De Marco, Beatriz Beamud, Lidia Ruiz Roldan, Marta Pla Diaz,Neris Garcia-Gonzalez, Loreto Ferrús Abad, Llúcia Martínez-Priego, Concepcion Gimeno, Giuseppe D'Auria, Fernando Gonzalez-Candelas	D	G	S
EPI_ISL_436384	B.1.1	GR	hCoV-19/Spain/Valencia289/2020	Europe / Spain / Comunitat_Valenciana / Valencia	2020-03-17	Servicio de Microbiología. Consorcio Hospital General Universitario de Valencia	Sequencing and Bioinformatics Service and Molecular Epidemiology Research Group. FISABIO-Public Health	Griselda De Marco, Beatriz Beamud, Lidia Ruiz Roldan, Marta Pla Diaz,Neris Garcia-Gonzalez, Loreto Ferrús Abad, Maria Dolores Ocete, Inma Galán Vendrell, Paula Ruiz-Hueso, Mariana Reyes-Prieto, Vicente Soriano Chirona, Maria Alma Bracho, Llúcia Martínez-Priego, Concepcion Gimeno, Giuseppe D'Auria, Fernando Gonzalez-Candelas	G	G	L
EPI_ISL_420114	A.2	S	hCoV-19/Spain/Valencia29/2020	Europe / Spain / Comunitat Valenciana / Valencia	2020-03-09	Servicio de Microbiología. Consorcio Hospital General Universitario de Valencia	Sequencing and Bioinformatics Service and Molecular Epidemiology Research Group. FISABIO-Public Health	Griselda De Marco, Beatriz Beamud, Lidia Ruiz Roldan, Marta Pla Diaz, Neris Garcia-Gonzalez, Loreto Ferrús Abad, Inma Galán Vendrell, Paula Ruiz-Hueso, Mariana Reyes-Prieto, Vicente Soriano Chirona, Maria Alma Bracho, Maria Dolores Ocete, Llúcia Martínez-Priego, Concepcion Gimeno, Giuseppe D'Auria, Fernando Gonzalez-Candelas	D	G	S
EPI_ISL_436386	B.1	G	hCoV-19/Spain/Valencia291/2020	Europe / Spain / Comunitat_Valenciana / Valencia	2020-03-17	Servicio de Microbiología. Consorcio Hospital General Universitario de Valencia	Sequencing and Bioinformatics Service and Molecular Epidemiology Research Group. FISABIO-Public Health	Lidia Ruiz Roldan, Marta Pla Diaz,Neris Garcia-Gonzalez, Loreto Ferrús Abad, Maria Dolores Ocete, Inma Galán Vendrell, Paula Ruiz-Hueso, Mariana Reyes-Prieto, Vicente Soriano Chirona, Maria Alma Bracho, Griselda De Marco, Beatriz Beamud, Llúcia Martínez-Priego, Concepcion Gimeno, Giuseppe D'Auria, Fernando Gonzalez-Candelas	G	G	L
EPI_ISL_436387	B.1.5	G	hCoV-19/Spain/Valencia292/2020	Europe / Spain / Comunitat_Valenciana / Valencia	2020-03-17	Servicio de Microbiología. Consorcio Hospital General Universitario de Valencia	Sequencing and Bioinformatics Service and Molecular Epidemiology Research Group. FISABIO-Public Health	Marta Pla Diaz,Neris Garcia-Gonzalez, Loreto Ferrús Abad, Maria Dolores Ocete, Inma Galán Vendrell, Paula Ruiz-Hueso, Mariana Reyes-Prieto, Vicente Soriano Chirona, Maria Alma Bracho, Griselda De Marco, Beatriz Beamud, Lidia Ruiz Roldan, Llúcia Martínez-Priego, Concepcion Gimeno, Giuseppe D'Auria, Fernando Gonzalez-Candelas	G	G	L
EPI_ISL_436388	B.1.1	GR	hCoV-19/Spain/Valencia293/2020	Europe / Spain / Comunitat_Valenciana / Valencia	2020-03-17	Servicio de Microbiología. Consorcio Hospital General Universitario de Valencia	Sequencing and Bioinformatics Service and Molecular Epidemiology Research Group. FISABIO-Public Health	Neris Garcia-Gonzalez, Loreto Ferrús Abad, Maria Dolores Ocete, Inma Galán Vendrell, Paula Ruiz-Hueso, Mariana Reyes-Prieto, Vicente Soriano Chirona, Maria Alma Bracho, Griselda De Marco, Beatriz Beamud, Lidia Ruiz Roldan, Marta Pla Diaz, Llúcia Martínez-Priego, Concepcion Gimeno, Giuseppe D'Auria, Fernando Gonzalez-Candelas	G	G	L
EPI_ISL_436389	B	L	hCoV-19/Spain/Valencia294/2020	Europe / Spain / Comunitat_Valenciana / Valencia	2020-03-17	Servicio de Microbiología. Consorcio Hospital General Universitario de Valencia	Sequencing and Bioinformatics Service and Molecular Epidemiology Research Group. FISABIO-Public Health	Loreto Ferrús Abad, Maria Dolores Ocete, Inma Galán Vendrell, Paula Ruiz-Hueso, Mariana Reyes-Prieto, Vicente Soriano Chirona, Maria Alma Bracho, Griselda De Marco, Beatriz Beamud, Lidia Ruiz Roldan, Marta Pla Diaz,Neris Garcia-Gonzalez, Llúcia Martínez-Priego, Concepcion Gimeno, Giuseppe D'Auria, Fernando Gonzalez-Candelas	D	G	L
EPI_ISL_436390	B.1.5	G	hCoV-19/Spain/Valencia295/2020	Europe / Spain / Comunitat_Valenciana / Valencia	2020-03-17	Servicio de Microbiología. Consorcio Hospital General Universitario de Valencia	Sequencing and Bioinformatics Service and Molecular Epidemiology Research Group. FISABIO-Public Health	Maria Dolores Ocete, Inma Galán Vendrell, Paula Ruiz-Hueso, Mariana Reyes-Prieto, Vicente Soriano Chirona, Maria Alma Bracho, Griselda De Marco, Beatriz Beamud, Lidia Ruiz Roldan, Marta Pla Diaz,Neris Garcia-Gonzalez, Loreto Ferrús Abad, Llúcia Martínez-Priego, Concepcion Gimeno, Giuseppe D'Auria, Fernando Gonzalez-Candelas	G	G	L
EPI_ISL_436391	B.1	G	hCoV-19/Spain/Valencia296/2020	Europe / Spain / Comunitat_Valenciana / Valencia	2020-03-17	Servicio de Microbiología. Consorcio Hospital General Universitario de Valencia	Sequencing and Bioinformatics Service and Molecular Epidemiology Research Group. FISABIO-Public Health	Griselda De Marco, Beatriz Beamud, Lidia Ruiz Roldan, Marta Pla Diaz,Neris Garcia-Gonzalez, Loreto Ferrús Abad, Maria Dolores Ocete, Inma Galán Vendrell, Paula Ruiz-Hueso, Mariana Reyes-Prieto, Vicente Soriano Chirona, Maria Alma Bracho, Llúcia Martínez-Priego, Concepcion Gimeno, Giuseppe D'Auria, Fernando Gonzalez-Candelas	G	G	L
EPI_ISL_420115	A.2	S	hCoV-19/Spain/Valencia30/2020	Europe / Spain / Comunitat Valenciana / Valencia	2020-03-09	Servicio de Microbiología. Consorcio Hospital General Universitario de Valencia	Sequencing and Bioinformatics Service and Molecular Epidemiology Research Group. FISABIO-Public Health	Marta Pla Diaz, Neris Garcia-Gonzalez, Loreto Ferrús Abad, Inma Galán Vendrell, Paula Ruiz-Hueso, Mariana Reyes-Prieto, Vicente Soriano Chirona, Maria Alma Bracho, Griselda De Marco, Beatriz Beamud, Lidia Ruiz Roldan, Maria Dolores Ocete, Llúcia Martínez-Priego, Concepcion Gimeno, Giuseppe D'Auria, Fernando Gonzalez-Candelas	D	G	S
EPI_ISL_436397	B.1	G	hCoV-19/Spain/Valencia302/2020	Europe / Spain / Comunitat_Valenciana / Valencia	2020-03-22	Servicio de Microbiologia. Hospital Clinico Universitario de Valencia	Sequencing and Bioinformatics Service and Molecular Epidemiology Research Group. FISABIO-Public Health	Loreto Ferrús Abad, Paula Ruiz-Hueso, Mariana Reyes-Prieto, Vicente Soriano Chirona, Ivan Ansari, David Navarro, Maria Alma Bracho, Griselda De Marco, Beatriz Beamud, Lidia Ruiz Roldan, Marta Pla Diaz, Neris Garcia-Gonzalez, Inma Galán Vendrell, Sandra Carbo, Llúcia Martínez-Priego, Giuseppe D'Auria, Fernando Gonzalez-Candelas	G	G	L
EPI_ISL_420116	A.2	S	hCoV-19/Spain/Valencia31/2020	Europe / Spain / Comunitat Valenciana / Valencia	2020-03-09	Servicio de Microbiología. Consorcio Hospital General Universitario de Valencia	Sequencing and Bioinformatics Service and Molecular Epidemiology Research Group. FISABIO-Public Health	Neris Garcia-Gonzalez, Loreto Ferrús Abad, Inma Galán Vendrell, Paula Ruiz-Hueso, Mariana Reyes-Prieto, Vicente Soriano Chirona, Maria Alma Bracho, Griselda De Marco, Beatriz Beamud, Lidia Ruiz Roldan, Marta Pla Diaz, Maria Dolores Ocete, Llúcia Martínez-Priego, Concepcion Gimeno, Giuseppe D'Auria, Fernando Gonzalez-Candelas	D	G	S
EPI_ISL_436411	B.1	G	hCoV-19/Spain/Valencia316/2020	Europe / Spain / Comunitat_Valenciana / Valencia	2020-03-26	Servicio de Microbiologia. Hospital Clinico Universitario de Valencia	Sequencing and Bioinformatics Service and Molecular Epidemiology Research Group. FISABIO-Public Health	Neris Garcia-Gonzalez, Inma Galán Vendrell, Sandra Carbo, Loreto Ferrús Abad, Paula Ruiz-Hueso, Mariana Reyes-Prieto, Vicente Soriano Chirona, Ivan Ansari, David Navarro, Maria Alma Bracho, Griselda De Marco, Beatriz Beamud, Lidia Ruiz Roldan, Marta Pla Diaz, Llúcia Martínez-Priego, Giuseppe D'Auria, Fernando Gonzalez-Candelas	G	G	L
EPI_ISL_420117	A.2	S	hCoV-19/Spain/Valencia32/2020	Europe / Spain / Comunitat Valenciana / Valencia	2020-03-09	Servicio de Microbiología. Consorcio Hospital General Universitario de Valencia	Sequencing and Bioinformatics Service and Molecular Epidemiology Research Group. FISABIO-Public Health	Loreto Ferrús Abad, Inma Galán Vendrell, Paula Ruiz-Hueso, Mariana Reyes-Prieto, Vicente Soriano Chirona, Maria Alma Bracho, Griselda De Marco, Beatriz Beamud, Lidia Ruiz Roldan, Marta Pla Diaz,Neris Garcia-Gonzalez, Maria Dolores Ocete, Llúcia Martínez-Priego, Concepcion Gimeno, Giuseppe D'Auria, Fernando Gonzalez-Candelas	D	G	S
EPI_ISL_420118	A.2	S	hCoV-19/Spain/Valencia33/2020	Europe / Spain / Comunitat Valenciana / Valencia	2020-03-09	Servicio de Microbiología. Consorcio Hospital General Universitario de Valencia	Sequencing and Bioinformatics Service and Molecular Epidemiology Research Group. FISABIO-Public Health	Inma Galán Vendrell, Paula Ruiz-Hueso, Mariana Reyes-Prieto, Vicente Soriano Chirona, Maria Alma Bracho, Griselda De Marco, Beatriz Beamud, Lidia Ruiz Roldan, Marta Pla Diaz,Neris Garcia-Gonzalez, Loreto Ferrús Abad, Maria Dolores Ocete, Llúcia Martínez-Priego, Concepcion Gimeno, Giuseppe D'Auria, Fernando Gonzalez-Candelas	D	G	S
EPI_ISL_420119	A.2	S	hCoV-19/Spain/Valencia34/2020	Europe / Spain / Comunitat Valenciana / Valencia	2020-03-09	Servicio de Microbiología. Consorcio Hospital General Universitario de Valencia	Sequencing and Bioinformatics Service and Molecular Epidemiology Research Group. FISABIO-Public Health	Paula Ruiz-Hueso, Mariana Reyes-Prieto, Vicente Soriano Chirona, Maria Alma Bracho, Griselda De Marco, Beatriz Beamud, Lidia Ruiz Roldan, Marta Pla Diaz,Neris Garcia-Gonzalez, Loreto Ferrús Abad, Inma Galán Vendrell, Maria Dolores Ocete, Llúcia Martínez-Priego, Concepcion Gimeno, Giuseppe D'Auria, Fernando Gonzalez-Candelas	D	G	S
EPI_ISL_420120	A.2	S	hCoV-19/Spain/Valencia35/2020	Europe / Spain / Comunitat Valenciana / Valencia	2020-03-09	Servicio de Microbiología. Consorcio Hospital General Universitario de Valencia	Sequencing and Bioinformatics Service and Molecular Epidemiology Research Group. FISABIO-Public Health	Mariana Reyes-Prieto, Vicente Soriano Chirona, Maria Alma Bracho, Griselda De Marco, Beatriz Beamud, Lidia Ruiz Roldan, Marta Pla Diaz,Neris Garcia-Gonzalez, Loreto Ferrús Abad, Inma Galán Vendrell, Paula Ruiz-Hueso, Maria Dolores Ocete, Llúcia Martínez-Priego, Concepcion Gimeno, Giuseppe D'Auria, Fernando Gonzalez-Candelas	D	G	S
EPI_ISL_420121	A.2	S	hCoV-19/Spain/Valencia36/2020	Europe / Spain / Comunitat Valenciana / Valencia	2020-03-09	Servicio de Microbiología. Consorcio Hospital General Universitario de Valencia	Sequencing and Bioinformatics Service and Molecular Epidemiology Research Group. FISABIO-Public Health	Vicente Soriano Chirona, Maria Alma Bracho, Griselda De Marco, Beatriz Beamud, Lidia Ruiz Roldan, Marta Pla Diaz,Neris Garcia-Gonzalez, Loreto Ferrús Abad, Inma Galán Vendrell, Paula Ruiz-Hueso, Mariana Reyes-Prieto, Maria Dolores Ocete, Llúcia Martínez-Priego, Concepcion Gimeno, Giuseppe D'Auria, Fernando Gonzalez-Candelas	D	G	S
EPI_ISL_420122	A.2	S	hCoV-19/Spain/Valencia37/2020	Europe / Spain / Comunitat Valenciana / Valencia	2020-03-09	Servicio de Microbiología. Consorcio Hospital General Universitario de Valencia	Sequencing and Bioinformatics Service and Molecular Epidemiology Research Group. FISABIO-Public Health	Maria Alma Bracho, Griselda De Marco, Beatriz Beamud, Lidia Ruiz Roldan, Marta Pla Diaz, Neris Garcia-Gonzalez, Loreto Ferrús Abad, Inma Galán Vendrell, Paula Ruiz-Hueso, Mariana Reyes-Prieto, Vicente Soriano Chirona, Maria Dolores Ocete, Llúcia Martínez-Priego, Concepcion Gimeno, Giuseppe D'Auria, Fernando Gonzalez-Candelas	D	G	S
EPI_ISL_420123	A.2	S	hCoV-19/Spain/Valencia38/2020	Europe / Spain / Comunitat Valenciana / Valencia	2020-03-09	Servicio de Microbiología. Consorcio Hospital General Universitario de Valencia	Sequencing and Bioinformatics Service and Molecular Epidemiology Research Group. FISABIO-Public Health	Maria Dolores Ocete, Maria Alma Bracho, Griselda De Marco, Beatriz Beamud, Lidia Ruiz Roldan, Marta Pla Diaz, Neris Garcia-Gonzalez, Loreto Ferrús Abad, Inma Galán Vendrell, Paula Ruiz-Hueso, Mariana Reyes-Prieto, Vicente Soriano Chirona, Llúcia Martínez-Priego, Concepcion Gimeno, Giuseppe D'Auria, Fernando Gonzalez-Candelas	D	G	S
EPI_ISL_420124	A.2	S	hCoV-19/Spain/Valencia39/2020	Europe / Spain / Comunitat Valenciana / Valencia	2020-03-09	Servicio de Microbiología. Consorcio Hospital General Universitario de Valencia	Sequencing and Bioinformatics Service and Molecular Epidemiology Research Group. FISABIO-Public Health	Concepcion Gimeno, Maria Alma Bracho, Griselda De Marco, Beatriz Beamud, Lidia Ruiz Roldan, Marta Pla Diaz, Neris Garcia-Gonzalez, Loreto Ferrús Abad, Inma Galán Vendrell, Paula Ruiz-Hueso, Mariana Reyes-Prieto, Vicente Soriano Chirona, Maria Dolores Ocete, Llúcia Martínez-Priego, Giuseppe D'Auria, Fernando Gonzalez-Candelas	D	G	S
EPI_ISL_421515	B.1	G	hCoV-19/Spain/Valencia40/2020	Europe / Spain / Comunitat_Valenciana / Valencia	2020-03-07	Servicio de Microbiologia. Hospital Clinico Universitario de Valencia	Sequencing and Bioinformatics Service and Molecular Epidemiology Research Group. FISABIO-Public Health	Giuseppe D'Auria, Llúcia Martínez-Priego, Maria Alma Bracho, Griselda De Marco, Beatriz Beamud, Lidia Ruiz Roldan, Marta Pla Diaz, Neris Garcia-Gonzalez, Loreto Ferrús Abad, Inma Galán Vendrell, Paula Ruiz-Hueso, Mariana Reyes-Prieto, Vicente Soriano Chirona, David Navarro, Fernando Gonzalez-Candelas	G	G	L
EPI_ISL_420125	B.1	G	hCoV-19/Spain/Valencia41/2020	Europe / Spain / Comunitat Valenciana / Valencia	2020-03-11	Servicio de Microbiologia. Hospital Clinico Universitario de Valencia	Sequencing and Bioinformatics Service and Molecular Epidemiology Research Group. FISABIO-Public Health	David Navarro, Giuseppe D'Auria, Llúcia Martínez-Priego, Maria Alma Bracho, Griselda De Marco, Beatriz Beamud, Lidia Ruiz Roldan, Marta Pla Diaz, Neris Garcia-Gonzalez, Loreto Ferrús Abad, Inma Galán Vendrell, Paula Ruiz-Hueso, Mariana Reyes-Prieto, Vicente Soriano Chirona, Fernando Gonzalez-Candelas	G	G	L
EPI_ISL_420126	B.1	G	hCoV-19/Spain/Valencia42/2020	Europe / Spain / Comunitat Valenciana / Valencia	2020-03-12	Servicio de Microbiologia. Hospital Clinico Universitario de Valencia	Sequencing and Bioinformatics Service and Molecular Epidemiology Research Group. FISABIO-Public Health	Llúcia Martínez-Priego, Maria Alma Bracho, Griselda De Marco, Beatriz Beamud, Lidia Ruiz Roldan, Marta Pla Diaz, Neris Garcia-Gonzalez, Loreto Ferrús Abad, Inma Galán Vendrell, Paula Ruiz-Hueso, Mariana Reyes-Prieto, Vicente Soriano Chirona, David Navarro, Giuseppe D'Auria, Fernando Gonzalez-Candelas	G	G	L
EPI_ISL_420127	B.1	G	hCoV-19/Spain/Valencia43/2020	Europe / Spain / Comunitat Valenciana / Valencia	2020-03-12	Servicio de Microbiologia. Hospital Clinico Universitario de Valencia	Sequencing and Bioinformatics Service and Molecular Epidemiology Research Group. FISABIO-Public Health	Maria Alma Bracho, Griselda De Marco, Beatriz Beamud, Lidia Ruiz Roldan, Marta Pla Diaz, Neris Garcia-Gonzalez, Loreto Ferrús Abad, Inma Galán Vendrell, Paula Ruiz-Hueso, Mariana Reyes-Prieto, Vicente Soriano Chirona, David Navarro, Llúcia Martínez-Priego, Giuseppe D'Auria, Fernando Gonzalez-Candelas	G	G	L
EPI_ISL_420128	B.1	G	hCoV-19/Spain/Valencia44/2020	Europe / Spain / Comunitat Valenciana / Valencia	2020-03-12	Servicio de Microbiologia. Hospital Clinico Universitario de Valencia	Sequencing and Bioinformatics Service and Molecular Epidemiology Research Group. FISABIO-Public Health	Griselda De Marco, Beatriz Beamud, Lidia Ruiz Roldan, Marta Pla Diaz, Neris Garcia-Gonzalez, Loreto Ferrús Abad, Inma Galán Vendrell, Paula Ruiz-Hueso, Mariana Reyes-Prieto, Vicente Soriano Chirona, David Navarro, Maria Alma Bracho, Llúcia Martínez-Priego, Giuseppe D'Auria, Fernando Gonzalez-Candelas	G	G	L
EPI_ISL_420129	B.1.1	GR	hCoV-19/Spain/Valencia45/2020	Europe / Spain / Comunitat Valenciana / Valencia	2020-03-13	Servicio de Microbiologia. Hospital Clinico Universitario de Valencia	Sequencing and Bioinformatics Service and Molecular Epidemiology Research Group. FISABIO-Public Health	Inma Galán Vendrell, Loreto Ferrús Abad, Maria Alma Bracho, Griselda De Marco, Beatriz Beamud, Lidia Ruiz Roldan, Marta Pla Diaz, Neris Garcia-Gonzalez, Paula Ruiz-Hueso, Mariana Reyes-Prieto, Vicente Soriano Chirona, David Navarro, Llúcia Martínez-Priego, Giuseppe D'Auria, Fernando Gonzalez-Candelas	G	G	L
EPI_ISL_420130	B.1	G	hCoV-19/Spain/Valencia49/2020	Europe / Spain / Comunitat Valenciana / Valencia	2020-03-18	Servicio de Microbiologia. Hospital Clinico Universitario de Valencia	Sequencing and Bioinformatics Service and Molecular Epidemiology Research Group. FISABIO-Public Health	David Navarro, Loreto Ferrús Abad, Maria Alma Bracho, Griselda De Marco, Beatriz Beamud, Lidia Ruiz Roldan, Marta Pla Diaz, Neris Garcia-Gonzalez, Inma Galán Vendrell, Paula Ruiz-Hueso, Mariana Reyes-Prieto, Vicente Soriano Chirona, Sandra Carbo, Ivan Ansari, Llúcia Martínez-Priego, Giuseppe D'Auria, Fernando Gonzalez-Candelas	G	G	L
EPI_ISL_420131	B.1.5	G	hCoV-19/Spain/Valencia50/2020	Europe / Spain / Comunitat Valenciana / Valencia	2020-03-18	Servicio de Microbiologia. Hospital Clinico Universitario de Valencia	Sequencing and Bioinformatics Service and Molecular Epidemiology Research Group. FISABIO-Public Health	Paula Ruiz-Hueso,Loreto Ferrús Abad, Maria Alma Bracho, Griselda De Marco, Beatriz Beamud, Sandra Carbo, Lidia Ruiz Roldan, Marta Pla Diaz, Neris Garcia-Gonzalez, Inma Galán Vendrell, Mariana Reyes-Prieto, Vicente Soriano Chirona, Ivan Ansari, David Navarro, Llúcia Martínez-Priego, Giuseppe D'Auria, Fernando Gonzalez-Candelas	G	G	L
EPI_ISL_420132	B.1.5	G	hCoV-19/Spain/Valencia51/2020	Europe / Spain / Comunitat Valenciana / Valencia	2020-03-18	Servicio de Microbiologia. Hospital Clinico Universitario de Valencia	Sequencing and Bioinformatics Service and Molecular Epidemiology Research Group. FISABIO-Public Health	Giuseppe D'Auria,Sandra Carbo, Loreto Ferrús Abad, Maria Alma Bracho, Griselda De Marco, Beatriz Beamud, Lidia Ruiz Roldan, Marta Pla Diaz, Neris Garcia-Gonzalez, Inma Galán Vendrell, Paula Ruiz-Hueso, Mariana Reyes-Prieto, Vicente Soriano Chirona, Ivan Ansari, David Navarro, Llúcia Martínez-Priego, Fernando Gonzalez-Candelas	G	G	L
EPI_ISL_421519	B.1.5.4	G	hCoV-19/Spain/Valencia52/2020	Europe / Spain / Comunitat_Valenciana / Valencia	2020-03-21	Servicio de Microbiologia. Hospital Clinico Universitario de Valencia	Sequencing and Bioinformatics Service and Molecular Epidemiology Research Group. FISABIO-Public Health	David Navarro, Maria Alma Bracho, Griselda De Marco, Beatriz Beamud, Lidia Ruiz Roldan, Marta Pla Diaz, Neris Garcia-Gonzalez, Inma Galán Vendrell, Sandra Carbo, Loreto Ferrús Abad, Paula Ruiz-Hueso, Mariana Reyes-Prieto, Vicente Soriano Chirona, Ivan Ansari, Llúcia Martínez-Priego, Giuseppe D'Auria, Fernando Gonzalez-Candelas	G	G	L
EPI_ISL_425178	A.2	S	hCoV-19/Spain/Valencia54/2020	Europe / Spain / Comunitat Valenciana / Valencia	2020-02-28	Servicio de Microbiología. Consorcio Hospital General Universitario de Valencia	Sequencing and Bioinformatics Service and Molecular Epidemiology Research Group. FISABIO-Public Health	David Navarro, Maria Alma Bracho, Griselda De Marco, Beatriz Beamud, Lidia Ruiz Roldan, Marta Pla Diaz, Neris Garcia-Gonzalez, Inma Galán Vendrell, Sandra Carbo, Loreto Ferrús Abad, Paula Ruiz-Hueso, Mariana Reyes-Prieto, Vicente Soriano Chirona, Ivan Ansari, Llúcia Martínez-Priego, Giuseppe D'Auria, Fernando Gonzalez-Candelas	D	G	S
EPI_ISL_425179	A.2	S	hCoV-19/Spain/Valencia55/2020	Europe / Spain / Comunitat Valenciana / Valencia	2020-03-10	Servicio de Microbiología. Consorcio Hospital General Universitario de Valencia	Sequencing and Bioinformatics Service and Molecular Epidemiology Research Group. FISABIO-Public Health	David Navarro, Maria Alma Bracho, Griselda De Marco, Beatriz Beamud, Lidia Ruiz Roldan, Marta Pla Diaz, Neris Garcia-Gonzalez, Inma Galán Vendrell, Sandra Carbo, Loreto Ferrús Abad, Paula Ruiz-Hueso, Mariana Reyes-Prieto, Vicente Soriano Chirona, Ivan Ansari, David Navarro, Llúcia Martínez-Priego, Giuseppe D'Auria, Fernando Gonzalez-Candelas	D	G	S
EPI_ISL_425180	A.2	S	hCoV-19/Spain/Valencia56/2020	Europe / Spain / Comunitat Valenciana / Valencia	2020-03-10	Servicio de Microbiología. Consorcio Hospital General Universitario de Valencia	Sequencing and Bioinformatics Service and Molecular Epidemiology Research Group. FISABIO-Public Health	Griselda De Marco, Beatriz Beamud, Lidia Ruiz Roldan, Marta Pla Diaz, Neris Garcia-Gonzalez, Inma Galán Vendrell, Sandra Carbo, Loreto Ferrús Abad, Paula Ruiz-Hueso, Mariana Reyes-Prieto, Vicente Soriano Chirona, Ivan Ansari, David Navarro, Maria Alma Bracho, Llúcia Martínez-Priego, Giuseppe D'Auria, Fernando Gonzalez-Candelas	D	G	S
EPI_ISL_425181	A.2	S	hCoV-19/Spain/Valencia57/2020	Europe / Spain / Comunitat Valenciana / Valencia	2020-03-10	Servicio de Microbiología. Consorcio Hospital General Universitario de Valencia	Sequencing and Bioinformatics Service and Molecular Epidemiology Research Group. FISABIO-Public Health	Beatriz Beamud, Lidia Ruiz Roldan, Marta Pla Diaz, Neris Garcia-Gonzalez, Inma Galán Vendrell, Sandra Carbo, Loreto Ferrús Abad, Paula Ruiz-Hueso, Mariana Reyes-Prieto, Vicente Soriano Chirona, Ivan Ansari, David Navarro, Maria Alma Bracho, Griselda De Marco, Llúcia Martínez-Priego, Giuseppe D'Auria, Fernando Gonzalez-Candelas	D	G	S
EPI_ISL_425182	A.2	S	hCoV-19/Spain/Valencia58/2020	Europe / Spain / Comunitat Valenciana / Valencia	2020-03-10	Servicio de Microbiología. Consorcio Hospital General Universitario de Valencia	Sequencing and Bioinformatics Service and Molecular Epidemiology Research Group. FISABIO-Public Health	Lidia Ruiz Roldan, Marta Pla Diaz, Neris Garcia-Gonzalez, Inma Galán Vendrell, Sandra Carbo, Loreto Ferrús Abad, Paula Ruiz-Hueso, Mariana Reyes-Prieto, Vicente Soriano Chirona, Ivan Ansari, David Navarro, Maria Alma Bracho, Griselda De Marco, Beatriz Beamud, Llúcia Martínez-Priego, Giuseppe D'Auria, Fernando Gonzalez-Candelas	D	G	S
EPI_ISL_425183	A.2	S	hCoV-19/Spain/Valencia59/2020	Europe / Spain / Comunitat Valenciana / Valencia	2020-03-10	Servicio de Microbiología. Consorcio Hospital General Universitario de Valencia	Sequencing and Bioinformatics Service and Molecular Epidemiology Research Group. FISABIO-Public Health	Marta Pla Diaz, Neris Garcia-Gonzalez, Inma Galán Vendrell, Sandra Carbo, Loreto Ferrús Abad, Paula Ruiz-Hueso, Mariana Reyes-Prieto, Vicente Soriano Chirona, Ivan Ansari, David Navarro, Maria Alma Bracho, Griselda De Marco, Beatriz Beamud, Lidia Ruiz Roldan, Llúcia Martínez-Priego, Giuseppe D'Auria, Fernando Gonzalez-Candelas	D	G	S
EPI_ISL_425184	A.2	S	hCoV-19/Spain/Valencia60/2020	Europe / Spain / Comunitat Valenciana / Valencia	2020-03-10	Servicio de Microbiología. Consorcio Hospital General Universitario de Valencia	Sequencing and Bioinformatics Service and Molecular Epidemiology Research Group. FISABIO-Public Health	Neris Garcia-Gonzalez, Inma Galán Vendrell, Sandra Carbo, Loreto Ferrús Abad, Paula Ruiz-Hueso, Mariana Reyes-Prieto, Vicente Soriano Chirona, Ivan Ansari, David Navarro, Maria Alma Bracho, Griselda De Marco, Beatriz Beamud, Lidia Ruiz Roldan, Marta Pla Diaz, Llúcia Martínez-Priego, Giuseppe D'Auria, Fernando Gonzalez-Candelas	D	G	S
EPI_ISL_425185	A.2	S	hCoV-19/Spain/Valencia61/2020	Europe / Spain / Comunitat Valenciana / Valencia	2020-03-10	Servicio de Microbiología. Consorcio Hospital General Universitario de Valencia	Sequencing and Bioinformatics Service and Molecular Epidemiology Research Group. FISABIO-Public Health	Inma Galán Vendrell, Sandra Carbo, Loreto Ferrús Abad, Paula Ruiz-Hueso, Mariana Reyes-Prieto, Vicente Soriano Chirona, Ivan Ansari, David Navarro, Maria Alma Bracho, Griselda De Marco, Beatriz Beamud, Lidia Ruiz Roldan, Marta Pla Diaz, Neris Garcia-Gonzalez, Llúcia Martínez-Priego, Giuseppe D'Auria, Fernando Gonzalez-Candelas	D	G	S
EPI_ISL_425186	A.2	S	hCoV-19/Spain/Valencia62/2020	Europe / Spain / Comunitat Valenciana / Valencia	2020-03-10	Servicio de Microbiología. Consorcio Hospital General Universitario de Valencia	Sequencing and Bioinformatics Service and Molecular Epidemiology Research Group. FISABIO-Public Health	Sandra Carbo, Loreto Ferrús Abad, Paula Ruiz-Hueso, Mariana Reyes-Prieto, Vicente Soriano Chirona, Ivan Ansari, David Navarro, Maria Alma Bracho, Griselda De Marco, Beatriz Beamud, Lidia Ruiz Roldan, Marta Pla Diaz, Neris Garcia-Gonzalez, Inma Galán Vendrell, Llúcia Martínez-Priego, Giuseppe D'Auria, Fernando Gonzalez-Candelas	D	G	S
EPI_ISL_425187	B.1.5	G	hCoV-19/Spain/Valencia63/2020	Europe / Spain / Comunitat Valenciana / Valencia	2020-03-16	Servicio de Microbiología. Consorcio Hospital General Universitario de Valencia	Sequencing and Bioinformatics Service and Molecular Epidemiology Research Group. FISABIO-Public Health	Loreto Ferrús Abad, Paula Ruiz-Hueso, Mariana Reyes-Prieto, Vicente Soriano Chirona, Ivan Ansari, David Navarro, Maria Alma Bracho, Griselda De Marco, Beatriz Beamud, Lidia Ruiz Roldan, Marta Pla Diaz, Neris Garcia-Gonzalez, Inma Galán Vendrell, Sandra Carbo, Llúcia Martínez-Priego, Giuseppe D'Auria, Fernando Gonzalez-Candelas	G	G	L
EPI_ISL_425188	B.1	G	hCoV-19/Spain/Valencia64/2020	Europe / Spain / Comunitat Valenciana / Valencia	2020-03-16	Servicio de Microbiología. Consorcio Hospital General Universitario de Valencia	Sequencing and Bioinformatics Service and Molecular Epidemiology Research Group. FISABIO-Public Health	Paula Ruiz-Hueso, Mariana Reyes-Prieto, Vicente Soriano Chirona, Ivan Ansari, David Navarro, Maria Alma Bracho, Griselda De Marco, Beatriz Beamud, Lidia Ruiz Roldan, Marta Pla Diaz, Neris Garcia-Gonzalez, Inma Galán Vendrell, Sandra Carbo, Loreto Ferrús Abad, Llúcia Martínez-Priego, Giuseppe D'Auria, Fernando Gonzalez-Candelas	G	G	L
EPI_ISL_425189	B.1.5	G	hCoV-19/Spain/Valencia65/2020	Europe / Spain / Comunitat Valenciana / Valencia	2020-03-16	Servicio de Microbiología. Consorcio Hospital General Universitario de Valencia	Sequencing and Bioinformatics Service and Molecular Epidemiology Research Group. FISABIO-Public Health	Mariana Reyes-Prieto, Vicente Soriano Chirona, Ivan Ansari, David Navarro, Maria Alma Bracho, Griselda De Marco, Beatriz Beamud, Lidia Ruiz Roldan, Marta Pla Diaz, Neris Garcia-Gonzalez, Inma Galán Vendrell, Sandra Carbo, Loreto Ferrús Abad, Paula Ruiz-Hueso, Llúcia Martínez-Priego, Giuseppe D'Auria, Fernando Gonzalez-Candelas	G	G	L
EPI_ISL_425193	B.1	G	hCoV-19/Spain/Valencia69/2020	Europe / Spain / Comunitat Valenciana / Valencia	2020-03-17	Servicio de Microbiología. Consorcio Hospital General Universitario de Valencia	Sequencing and Bioinformatics Service and Molecular Epidemiology Research Group. FISABIO-Public Health	Maria Alma Bracho, Griselda De Marco, Beatriz Beamud, Lidia Ruiz Roldan, Marta Pla Diaz, Neris Garcia-Gonzalez, Inma Galán Vendrell, Sandra Carbo, Loreto Ferrús Abad, Paula Ruiz-Hueso, Mariana Reyes-Prieto, Vicente Soriano Chirona, Ivan Ansari, David Navarro, Llúcia Martínez-Priego, Giuseppe D'Auria, Fernando Gonzalez-Candelas	G	G	L
EPI_ISL_425196	A.2	S	hCoV-19/Spain/Valencia72/2020	Europe / Spain / Comunitat Valenciana / Valencia	2020-03-17	Servicio de Microbiología. Consorcio Hospital General Universitario de Valencia	Sequencing and Bioinformatics Service and Molecular Epidemiology Research Group. FISABIO-Public Health	Lidia Ruiz Roldan, Marta Pla Diaz, Neris Garcia-Gonzalez, Inma Galán Vendrell, Sandra Carbo, Loreto Ferrús Abad, Paula Ruiz-Hueso, Mariana Reyes-Prieto, Vicente Soriano Chirona, Ivan Ansari, David Navarro, Maria Alma Bracho, Griselda De Marco, Beatriz Beamud, Llúcia Martínez-Priego, Giuseppe D'Auria, Fernando Gonzalez-Candelas	D	G	S
EPI_ISL_425197	A.2	S	hCoV-19/Spain/Valencia73/2020	Europe / Spain / Comunitat Valenciana / Valencia	2020-03-17	Servicio de Microbiología. Consorcio Hospital General Universitario de Valencia	Sequencing and Bioinformatics Service and Molecular Epidemiology Research Group. FISABIO-Public Health	Marta Pla Diaz, Neris Garcia-Gonzalez, Inma Galán Vendrell, Sandra Carbo, Loreto Ferrús Abad, Paula Ruiz-Hueso, Mariana Reyes-Prieto, Vicente Soriano Chirona, Ivan Ansari, David Navarro, Maria Alma Bracho, Griselda De Marco, Beatriz Beamud, Lidia Ruiz Roldan, Llúcia Martínez-Priego, Giuseppe D'Auria, Fernando Gonzalez-Candelas	D	G	S
EPI_ISL_425199	B.1.5	G	hCoV-19/Spain/Valencia75/2020	Europe / Spain / Comunitat Valenciana / Valencia	2020-03-19	Servicio de Microbiologia. Hospital Clinico Universitario de Valencia	Sequencing and Bioinformatics Service and Molecular Epidemiology Research Group. FISABIO-Public Health	Inma Galán Vendrell, Paula Ruiz-Hueso, Mariana Reyes-Prieto, Vicente Soriano Chirona, Maria Alma Bracho, Griselda De Marco, Beatriz Beamud, Lidia Ruiz Roldan, Marta Pla Diaz,Neris Garcia-Gonzalez, Loreto Ferrús Abad, Maria Dolores Ocete, Llúcia Martínez-Priego, Concepcion Gimeno, Giuseppe D'Auria, Fernando Gonzalez-Candelas	G	G	L
EPI_ISL_425201	B.1	G	hCoV-19/Spain/Valencia77/2020	Europe / Spain / Comunitat Valenciana / Valencia	2020-03-19	Servicio de Microbiologia. Hospital Clinico Universitario de Valencia	Sequencing and Bioinformatics Service and Molecular Epidemiology Research Group. FISABIO-Public Health	Mariana Reyes-Prieto, Vicente Soriano Chirona, Maria Alma Bracho, Griselda De Marco, Beatriz Beamud, Lidia Ruiz Roldan, Marta Pla Diaz,Neris Garcia-Gonzalez, Loreto Ferrús Abad, Maria Dolores Ocete, Llúcia Martínez-Priego, Inma Galán Vendrell, Paula Ruiz-Hueso,Concepcion Gimeno, Giuseppe D'Auria, Fernando Gonzalez-Candelas	G	G	L
EPI_ISL_425203	B.1.5.4	G	hCoV-19/Spain/Valencia79/2020	Europe / Spain / Comunitat Valenciana / Valencia	2020-03-20	Servicio de Microbiologia. Hospital Clinico Universitario de Valencia	Sequencing and Bioinformatics Service and Molecular Epidemiology Research Group. FISABIO-Public Health	Maria Alma Bracho, Griselda De Marco, Beatriz Beamud, Lidia Ruiz Roldan, Marta Pla Diaz,Neris Garcia-Gonzalez, Loreto Ferrús Abad, Maria Dolores Ocete, Inma Galán Vendrell, Paula Ruiz-Hueso, Mariana Reyes-Prieto, Vicente Soriano Chirona, Llúcia Martínez-Priego, Concepcion Gimeno, Giuseppe D'Auria, Fernando Gonzalez-Candelas	G	G	L
EPI_ISL_425205	B.1.1	GR	hCoV-19/Spain/Valencia81/2020	Europe / Spain / Comunitat Valenciana / Valencia	2020-03-20	Servicio de Microbiologia. Hospital Clinico Universitario de Valencia	Sequencing and Bioinformatics Service and Molecular Epidemiology Research Group. FISABIO-Public Health	Griselda De Marco, Beatriz Beamud, Lidia Ruiz Roldan, Marta Pla Diaz,Neris Garcia-Gonzalez, Loreto Ferrús Abad, Maria Dolores Ocete, Inma Galán Vendrell, Paula Ruiz-Hueso, Mariana Reyes-Prieto, Vicente Soriano Chirona, Maria Alma Bracho, Llúcia Martínez-Priego, Concepcion Gimeno, Giuseppe D'Auria, Fernando Gonzalez-Candelas	G	G	L
EPI_ISL_425210	B.1	G	hCoV-19/Spain/Valencia86/2020	Europe / Spain / Comunitat Valenciana / Valencia	2020-03-25	Servicio de Microbiologia. Hospital Clinico Universitario de Valencia	Sequencing and Bioinformatics Service and Molecular Epidemiology Research Group. FISABIO-Public Health	Loreto Ferrús Abad, Maria Dolores Ocete, Inma Galán Vendrell, Paula Ruiz-Hueso, Mariana Reyes-Prieto, Vicente Soriano Chirona, Maria Alma Bracho, Griselda De Marco, Beatriz Beamud, Lidia Ruiz Roldan, Marta Pla Diaz,Neris Garcia-Gonzalez, Llúcia Martínez-Priego, Concepcion Gimeno, Giuseppe D'Auria, Fernando Gonzalez-Candelas	G	G	L
EPI_ISL_425212	B.1	G	hCoV-19/Spain/Valencia88/2020	Europe / Spain / Comunitat Valenciana / Valencia	2020-03-11	Servicio de Microbiología. Consorcio Hospital General Universitario de Valencia	Sequencing and Bioinformatics Service and Molecular Epidemiology Research Group. FISABIO-Public Health	David Navarro, Maria Alma Bracho, Griselda De Marco, Beatriz Beamud, Lidia Ruiz Roldan, Marta Pla Diaz, Neris Garcia-Gonzalez, Inma Galán Vendrell, Sandra Carbo, Loreto Ferrús Abad, Paula Ruiz-Hueso, Mariana Reyes-Prieto, Vicente Soriano Chirona, Ivan Ansari, Llúcia Martínez-Priego, Giuseppe D'Auria, Fernando Gonzalez-Candelas	G	G	L
EPI_ISL_425213	A.2	S	hCoV-19/Spain/Valencia89/2020	Europe / Spain / Comunitat Valenciana / Valencia	2020-03-11	Servicio de Microbiología. Consorcio Hospital General Universitario de Valencia	Sequencing and Bioinformatics Service and Molecular Epidemiology Research Group. FISABIO-Public Health	Maria Alma Bracho, Griselda De Marco, Beatriz Beamud, Lidia Ruiz Roldan, Marta Pla Diaz, Neris Garcia-Gonzalez, Inma Galán Vendrell, Sandra Carbo, Loreto Ferrús Abad, Paula Ruiz-Hueso, Mariana Reyes-Prieto, Vicente Soriano Chirona, Ivan Ansari, David Navarro, Llúcia Martínez-Priego, Giuseppe D'Auria, Fernando Gonzalez-Candelas	D	G	S
EPI_ISL_425214	B.1.1	GR	hCoV-19/Spain/Valencia90/2020	Europe / Spain / Comunitat Valenciana / Valencia	2020-03-11	Servicio de Microbiología. Consorcio Hospital General Universitario de Valencia	Sequencing and Bioinformatics Service and Molecular Epidemiology Research Group. FISABIO-Public Health	Griselda De Marco, Beatriz Beamud, Lidia Ruiz Roldan, Marta Pla Diaz, Neris Garcia-Gonzalez, Inma Galán Vendrell, Sandra Carbo, Loreto Ferrús Abad, Paula Ruiz-Hueso, Mariana Reyes-Prieto, Vicente Soriano Chirona, Ivan Ansari, David Navarro, Maria Alma Bracho, Llúcia Martínez-Priego, Giuseppe D'Auria, Fernando Gonzalez-Candelas	G	G	L
EPI_ISL_425216	A.5	S	hCoV-19/Spain/Valencia92/2020	Europe / Spain / Comunitat Valenciana / Valencia	2020-03-16	Servicio de Microbiología. Consorcio Hospital General Universitario de Valencia	Sequencing and Bioinformatics Service and Molecular Epidemiology Research Group. FISABIO-Public Health	Lidia Ruiz Roldan, Marta Pla Diaz, Neris Garcia-Gonzalez, Inma Galán Vendrell, Sandra Carbo, Loreto Ferrús Abad, Paula Ruiz-Hueso, Mariana Reyes-Prieto, Vicente Soriano Chirona, Ivan Ansari, David Navarro, Maria Alma Bracho, Griselda De Marco, Beatriz Beamud, Llúcia Martínez-Priego, Giuseppe D'Auria, Fernando Gonzalez-Candelas	D	G	S
EPI_ISL_425217	A.2	S	hCoV-19/Spain/Valencia93/2020	Europe / Spain / Comunitat Valenciana / Valencia	2020-03-17	Servicio de Microbiología. Consorcio Hospital General Universitario de Valencia	Sequencing and Bioinformatics Service and Molecular Epidemiology Research Group. FISABIO-Public Health	Marta Pla Diaz, Neris Garcia-Gonzalez, Inma Galán Vendrell, Sandra Carbo, Loreto Ferrús Abad, Paula Ruiz-Hueso, Mariana Reyes-Prieto, Vicente Soriano Chirona, Ivan Ansari, David Navarro, Maria Alma Bracho, Griselda De Marco, Beatriz Beamud, Lidia Ruiz Roldan, Llúcia Martínez-Priego, Giuseppe D'Auria, Fernando Gonzalez-Candelas	D	G	S
EPI_ISL_425218	A.5	S	hCoV-19/Spain/Valencia94/2020	Europe / Spain / Comunitat Valenciana / Valencia	2020-03-17	Servicio de Microbiología. Consorcio Hospital General Universitario de Valencia	Sequencing and Bioinformatics Service and Molecular Epidemiology Research Group. FISABIO-Public Health	Neris Garcia-Gonzalez, Inma Galán Vendrell, Sandra Carbo, Loreto Ferrús Abad, Paula Ruiz-Hueso, Mariana Reyes-Prieto, Vicente Soriano Chirona, Ivan Ansari, David Navarro, Maria Alma Bracho, Griselda De Marco, Beatriz Beamud, Lidia Ruiz Roldan, Marta Pla Diaz, Llúcia Martínez-Priego, Giuseppe D'Auria, Fernando Gonzalez-Candelas	D	G	S
EPI_ISL_425219	A.2	S	hCoV-19/Spain/Valencia95/2020	Europe / Spain / Comunitat Valenciana / Valencia	2020-03-17	Servicio de Microbiología. Consorcio Hospital General Universitario de Valencia	Sequencing and Bioinformatics Service and Molecular Epidemiology Research Group. FISABIO-Public Health	Neris Garcia-Gonzalez, Inma Galán Vendrell, Sandra Carbo, Loreto Ferrús Abad, Paula Ruiz-Hueso, Mariana Reyes-Prieto, Vicente Soriano Chirona, Ivan Ansari, David Navarro, Maria Alma Bracho, Griselda De Marco, Beatriz Beamud, Lidia Ruiz Roldan, Marta Pla Diaz, Llúcia Martínez-Priego, Giuseppe D'Auria, Fernando Gonzalez-Candelas	D	G	S
EPI_ISL_425220	B.1	G	hCoV-19/Spain/Valencia96/2020	Europe / Spain / Comunitat Valenciana / Valencia	2020-03-17	Servicio de Microbiología. Consorcio Hospital General Universitario de Valencia	Sequencing and Bioinformatics Service and Molecular Epidemiology Research Group. FISABIO-Public Health	Inma Galán Vendrell, Sandra Carbo, Loreto Ferrús Abad, Paula Ruiz-Hueso, Mariana Reyes-Prieto, Vicente Soriano Chirona, Ivan Ansari, David Navarro, Maria Alma Bracho, Griselda De Marco, Beatriz Beamud, Lidia Ruiz Roldan, Marta Pla Diaz, Neris Garcia-Gonzalez, Llúcia Martínez-Priego, Giuseppe D'Auria, Fernando Gonzalez-Candelas	G	G	L
EPI_ISL_425221	B.1	G	hCoV-19/Spain/Valencia97/2020	Europe / Spain / Comunitat Valenciana / Valencia	2020-03-17	Servicio de Microbiología. Consorcio Hospital General Universitario de Valencia	Sequencing and Bioinformatics Service and Molecular Epidemiology Research Group. FISABIO-Public Health	Sandra Carbo, Loreto Ferrús Abad, Paula Ruiz-Hueso, Mariana Reyes-Prieto, Vicente Soriano Chirona, Ivan Ansari, David Navarro, Maria Alma Bracho, Griselda De Marco, Beatriz Beamud, Lidia Ruiz Roldan, Marta Pla Diaz, Neris Garcia-Gonzalez, Inma Galán Vendrell, Llúcia Martínez-Priego, Giuseppe D'Auria, Fernando Gonzalez-Candelas	G	G	L
EPI_ISL_417206	A.2	S	hCoV-19/Spain/Valencia10/2020	Europe / Spain / Comunitat Valenciana / Valencia	2020-03-06	Servicio de Microbiologia. Consorcio Hospital General Universitario de Valencia	Sequencing and Bioinformatics Service and Molecular Epidemiology Research Group. FISABIO-Public Health	Maria Alma Bracho, Maria Dolores Ocete, Concepcion Gimeno, Giuseppe D'Auria, Griselda De Marco, Neris Garcia-Gonzalez, Fernando Gonzalez-Candelas	D	G	S
EPI_ISL_419675	B	V	hCoV-19/Spain/Valencia11/2020	Europe / Spain / Comunitat Valenciana / Valencia	2020-03-20	Servicio de Microbiología. Consorcio Hospital General Universitario de Valencia	Sequencing and Bioinformatics Service and Molecular Epidemiology Research Group. FISABIO-Public Health	Maria Alma Bracho, Maria Dolores Ocete, Giuseppe D'Auria, Griselda De Marco, Neris Garcia-Gonzalez, Concepcion Gimeno, Fernando Gonzalez-Candelas	D	V	L
EPI_ISL_419676	A.2	S	hCoV-19/Spain/Valencia12/2020	Europe / Spain / Comunitat Valenciana / Valencia	2020-03-09	Servicio de Microbiología. Consorcio Hospital General Universitario de Valencia	Sequencing and Bioinformatics Service and Molecular Epidemiology Research Group. FISABIO-Public Health	Maria Dolores Ocete, Giuseppe D'Auria, Griselda De Marco, Neris Garcia-Gonzalez, Maria Alma Bracho, Concepcion Gimeno, Fernando Gonzalez-Candelas	D	G	S
EPI_ISL_419677	B.1	G	hCoV-19/Spain/Valencia13/2020	Europe / Spain / Comunitat Valenciana / Valencia	2020-03-09	Servicio de Microbiología. Consorcio Hospital General Universitario de Valencia	Sequencing and Bioinformatics Service and Molecular Epidemiology Research Group. FISABIO-Public Health	Giuseppe D'Auria, Griselda De Marco, Neris Garcia-Gonzalez, Maria Alma Bracho, Maria Dolores Ocete, Concepcion Gimeno, Fernando Gonzalez-Candelas	G	G	L
EPI_ISL_419678	A.2	S	hCoV-19/Spain/Valencia14/2020	Europe / Spain / Comunitat Valenciana / Valencia	2020-03-09	Servicio de Microbiología. Consorcio Hospital General Universitario de Valencia	Sequencing and Bioinformatics Service and Molecular Epidemiology Research Group. FISABIO-Public Health	Griselda De Marco, Neris Garcia-Gonzalez, Maria Alma Bracho, Maria Dolores Ocete, Giuseppe D'Auria, Concepcion Gimeno, Fernando Gonzalez-Candelas	D	G	S
EPI_ISL_419679	A.2	S	hCoV-19/Spain/Valencia15/2020	Europe / Spain / Comunitat Valenciana / Valencia	2020-03-02	Servicio de Microbiología. Consorcio Hospital General Universitario de Valencia	Sequencing and Bioinformatics Service and Molecular Epidemiology Research Group. FISABIO-Public Health	Neris Garcia-Gonzalez, Maria Alma Bracho, Maria Dolores Ocete, Giuseppe D'Auria, Griselda De Marco, Concepcion Gimeno, Fernando Gonzalez-Candelas	D	G	S
EPI_ISL_419680	B.1	G	hCoV-19/Spain/Valencia16/2020	Europe / Spain / Comunitat Valenciana / Valencia	2020-03-10	Servicio de Microbiología. Consorcio Hospital General Universitario de Valencia	Sequencing and Bioinformatics Service and Molecular Epidemiology Research Group. FISABIO-Public Health	Maria Alma Bracho, Maria Dolores Ocete, Giuseppe D'Auria, Griselda De Marco, Neris Garcia-Gonzalez, Concepcion Gimeno, Fernando Gonzalez-Candelas	G	G	L
EPI_ISL_419681	B.1	G	hCoV-19/Spain/Valencia17/2020	Europe / Spain / Comunitat Valenciana / Valencia	2020-03-10	Servicio de Microbiología. Consorcio Hospital General Universitario de Valencia	Sequencing and Bioinformatics Service and Molecular Epidemiology Research Group. FISABIO-Public Health	Maria Dolores Ocete, Giuseppe D'Auria, Griselda De Marco, Neris Garcia-Gonzalez, Maria Alma Bracho, Concepcion Gimeno, Fernando Gonzalez-Candelas	G	G	L
EPI_ISL_419682	A.2	S	hCoV-19/Spain/Valencia18/2020	Europe / Spain / Comunitat Valenciana / Valencia	2020-03-10	Servicio de Microbiología. Consorcio Hospital General Universitario de Valencia	Sequencing and Bioinformatics Service and Molecular Epidemiology Research Group. FISABIO-Public Health	Giuseppe D'Auria, Griselda De Marco, Neris Garcia-Gonzalez, Maria Alma Bracho, Maria Dolores Ocete, Concepcion Gimeno, Fernando Gonzalez-Candelas	D	G	S
EPI_ISL_419683	A.2	S	hCoV-19/Spain/Valencia19/2020	Europe / Spain / Comunitat Valenciana / Valencia	2020-03-08	Servicio de Microbiología. Consorcio Hospital General Universitario de Valencia	Sequencing and Bioinformatics Service and Molecular Epidemiology Research Group. FISABIO-Public Health	Griselda De Marco, Neris Garcia-Gonzalez, Maria Alma Bracho, Maria Dolores Ocete, Giuseppe D'Auria, Concepcion Gimeno, Fernando Gonzalez-Candelas	D	G	S
EPI_ISL_419687	A.2	S	hCoV-19/Spain/Valencia23/2020	Europe / Spain / Comunitat Valenciana / Valencia	2020-02-27	Servicio de Microbiología. Consorcio Hospital General Universitario de Valencia	Sequencing and Bioinformatics Service and Molecular Epidemiology Research Group. FISABIO-Public Health	Giuseppe D'Auria, Griselda De Marco, Neris Garcia-Gonzalez, Maria Alma Bracho, Maria Dolores Ocete, Concepcion Gimeno, Fernando Gonzalez-Candelas	D	G	S
EPI_ISL_419688	A.2	S	hCoV-19/Spain/Valencia24/2020	Europe / Spain / Comunitat Valenciana / Valencia	2020-03-09	Servicio de Microbiología. Consorcio Hospital General Universitario de Valencia	Sequencing and Bioinformatics Service and Molecular Epidemiology Research Group. FISABIO-Public Health	Griselda De Marco, Neris Garcia-Gonzalez, Maria Alma Bracho, Maria Dolores Ocete, Giuseppe D'Auria, Concepcion Gimeno, Fernando Gonzalez-Candelas	D	G	S
EPI_ISL_419689	B.1.1	GR	hCoV-19/Spain/Valencia25/2020	Europe / Spain / Comunitat Valenciana / Valencia	2020-02-27	Servicio de Microbiología. Consorcio Hospital General Universitario de Valencia	Sequencing and Bioinformatics Service and Molecular Epidemiology Research Group. FISABIO-Public Health	Neris Garcia-Gonzalez, Maria Alma Bracho, Maria Dolores Ocete, Giuseppe D'Auria, Griselda De Marco, Concepcion Gimeno, Fernando Gonzalez-Candelas	G	G	L
EPI_ISL_419690	A.2	S	hCoV-19/Spain/Valencia26/2020	Europe / Spain / Comunitat Valenciana / Valencia	2020-03-06	Servicio de Microbiología. Consorcio Hospital General Universitario de Valencia	Sequencing and Bioinformatics Service and Molecular Epidemiology Research Group. FISABIO-Public Health	Maria Alma Bracho, Maria Dolores Ocete, Giuseppe D'Auria, Griselda De Marco, Neris Garcia-Gonzalez, Concepcion Gimeno, Fernando Gonzalez-Candelas	D	G	S
EPI_ISL_416484	A.2	S	hCoV-19/Spain/Valencia5/2020	Europe / Spain / Comunitat Valenciana / Valencia	2020-02-27	Servicio de Microbiología. Consorcio Hospital General Universitario de Valencia	Sequencing and Bioinformatics Service and Molecular Epidemiology Research Group. FISABIO-Public Health	Maria Dolores Ocete, Concepcion Gimeno, Giuseppe D'Auria, Griselda De Marco, Neris Garcia-Gonzalez, Maria Alma Bracho, Fernando Gonzalez-Candelas	D	G	S
EPI_ISL_416485	A.2	S	hCoV-19/Spain/Valencia6/2020	Europe / Spain / Comunitat Valenciana / Valencia	2020-02-27	Servicio de Microbiologia. Consorcio Hospital General Universitario de Valencia	Sequencing and Bioinformatics Service and Molecular Epidemiology Research Group. FISABIO-Public Health	Griselda De Marco, Neris Garcia-Gonzalez, Maria Alma Bracho, Maria Dolores Ocete, Concepcion Gimeno, Giuseppe D'Auria, Fernando Gonzalez-Candelas	D	G	S
EPI_ISL_416486	B.1.1	GR	hCoV-19/Spain/Valencia7/2020	Europe / Spain / Comunitat Valenciana / Valencia	2020-03-02	Servicio de Microbiología. Consorcio Hospital General Universitario de Valencia	Sequencing and Bioinformatics Service and Molecular Epidemiology Research Group. FISABIO-Public Health	Neris Garcia-Gonzalez, Maria Alma Bracho, Maria Dolores Ocete, Concepcion Gimeno, Giuseppe D'Auria, Griselda De Marco, Fernando Gonzalez-Candelas	G	G	L
EPI_ISL_416487	A.2	S	hCoV-19/Spain/Valencia8/2020	Europe / Spain / Comunitat Valenciana / Valencia	2020-03-04	Servicio de Microbiología. Consorcio Hospital General Universitario de Valencia	Sequencing and Bioinformatics Service and Molecular Epidemiology Research Group. FISABIO-Public Health	Giuseppe D'Auria, Griselda De Marco, Neris Garcia-Gonzalez, Maria Alma Bracho, Maria Dolores Ocete, Concepcion Gimeno, Fernando Gonzalez-Candelas	D	G	S
EPI_ISL_414598	A.2	S	hCoV-19/Spain/Valencia3/2020	Europe / Spain / Comunitat Valenciana / Valencia	2020-03-05	Servicio Microbiologia, Hospital Clinico Universitario, Valencia	Sequencing and Bioinformatics Service and Molecular Epidemiology Research Group. FISABIO-Public Health.	David Navarro, Maria Alma Bracho, Giuseppe D'Auria, Griselda De Marco, Neris Garcia-Gonzalez, Fernando Gonzalez-Candelas	D	G	S
EPI_ISL_429256	B.1.5	G	hCoV-19/Spain/Vircell001/2020	Europe / Spain / Madrid	2020-03-12	Health Sciences Technology Park, Avicena, 8, 18016 Granada. Spain	Sequencing and Bioinformatics Service FISABIO-Public Health	Joaquín Mendoza, Almudena Rojas, Pablo Mendoza	G	G	L

## Sheet: CNM-ISCIII
Accession ID	Lineage	GISAID clade	Sex	Age	Status	Virus name	Location	Collection date	Originating lab	Submitting lab	Authors	S D614G	ORF3 G251V	ORF8 L84S
EPI_ISL_417007	B.1	G	Female	36	Hospitalized	hCoV-19/Spain/Galicia201663/2020	Europe / Spain / Galicia	2020-03-07	Hospital Santa María Nai	Instituto de Salud Carlos III	Iglesias-Caballero, M. Molinero Calamita, M. González-Esguevillas, M. Camarero S. Pozo F. Casas I. Jiménez, P. Jiménez, M. Zaballos, A. Monzón, S. Varona, S. Juliá, M. Cuesta, I. García Costa, J.	G	G	L
EPI_ISL_417010	B.1	G	Female	58	Hospitalized	hCoV-19/Spain/Madrid201442/2020	Europe / Spain / Madrid	2020-03-04	FUNDACION JIMENEZ DIAZ	Instituto de Salud Carlos III	Iglesias-Caballero, M. Molinero Calamita, M. González-Esguevillas, M. Camarero, S. Pozo, F. Casas, I. Jiménez, P. Jiménez, M. Zaballos, A. Monzón, S. Varona, S. Juliá, M. Cuesta, I. Fernández Roblas, R.	G	G	L
EPI_ISL_418249	A.2	S	Female	25	Hospitalized	hCoV-19/Spain/CastillayLeon201372/2020	Europe / Spain / Castilla y Leon	2020-03-03	COMPLEJO ASISTENCIAL UNIVERSITARIO DE BURGOS	Instituto de Salud Carlos III	Iglesias-Caballero, M. Molinero Calamita, M. González-Esguevillas, M. Camarero, S. Pozo, F. Casas, I. Jiménez, P. Jiménez, M. Zaballos, A. Monzón, S. Varona, S. Juliá, M. Cuesta, I. Marcos M.A	G	G	L
EPI_ISL_419230	A.5	S	Female	Unknown	Hospitalized	hCoV-19/Spain/Andalucia201617/2020	Europe / Spain / Andalusia	2020-03-05	Hospital Universitario Virgen de las Nieves	Instituto de Salud Carlos III	Iglesias-Caballero, M.; Molinero Calamita, M.; González-Esguevillas, M.; Camarero, S.; Pozo, F.; Casas, I.; Jiménez, P.; Jiménez, M.; Zaballos, A.; Monzón, S.; Varona, S.; Juliá, M.; Cuesta, I.; Castro, B.	D	G	S
EPI_ISL_419707	B.1.5	G	Female	Unknown	Hospitalized	hCoV-19/Spain/Cataluna201397/2020	Europe / Spain / Catalonia	2020	HOSPITAL CLINIC	Instituto de Salud Carlos III	Iglesias-Caballero, M. Molinero Calamita, M. González-Esguevillas, M. Camarero S. Pozo F. Casas I. Jiménez, P. Jiménez, M. Zaballos, A. Monzón, S. Varona, S. Juliá, M. Cuesta, I. Gómez, C.	D	G	S
EPI_ISL_455315	B.1	GH	Female	18	Hospitalized	hCoV-19/Spain/AN-ISCIII-201488/2020	Europe / Spain / Andalusia	2020-03-04	Hospital Universitario Virgen de las Nieves	Instituto de Salud Carlos III	Iglesias-Caballero, M. Molinero Calamita, M. González-Esguevillas, M. Camarero, S. Pozo, F. Casas, I. Jiménez, P. Jiménez, M. Zaballos, A. Monzón, S. Varona, S. Juliá, M. Cuesta, I, S. Sanbonmatsu	D	G	S
EPI_ISL_455318	B.2.5	L	Female	Unknown	Hospitalized	hCoV-19/Spain/AN-ISCIII-201615/2020	Europe / Spain / Andalusia	2020-03-05	Hospital Universitario Virgen de las Nieves	Instituto de Salud Carlos III	Iglesias-Caballero, M. Molinero Calamita, M. González-Esguevillas, M. Camarero, S. Pozo, F. Casas, I. Jiménez, P. Jiménez, M. Zaballos, A. Monzón, S. Varona, S. Juliá, M. Cuesta, I, S. Sanbonmatsu	D	G	L
EPI_ISL_455324	A	O	Female	74	Hospitalized	hCoV-19/Spain/AN-ISCIII-201649/2020	Europe / Spain / Andalusia	2020-03-03	Hospital Universitario Virgen de las Nieves	Instituto de Salud Carlos III	Iglesias-Caballero, M. Molinero Calamita, M. González-Esguevillas, M. Camarero, S. Pozo, F. Casas, I. Jiménez, P. Jiménez, M. Zaballos, A. Monzón, S. Varona, S. Juliá, M. Cuesta, I, B. Castro	D	G	L
EPI_ISL_455325	A.2	O	Female	26	Hospitalized	hCoV-19/Spain/CN-ISCIII-201811/2020	Europe / Spain / Canary Islands	2020-03-05	Hospital Universitario de Canarias	Instituto de Salud Carlos III	Iglesias-Caballero, M. Molinero Calamita, M. González-Esguevillas, M. Camarero, S. Pozo, F. Casas, I. Jiménez, P. Jiménez, M. Zaballos, A. Monzón, S. Varona, S. Juliá, M. Cuesta, I, A. Hernández	G	G	L
EPI_ISL_455326	B.1.1	GR	Female	28	Hospitalized	hCoV-19/Spain/CN-ISCIII-201939/2020	Europe / Spain / Canary Islands	2020-02-29	Hospital Universitario Insular de Gran Canaria	Instituto de Salud Carlos III	Iglesias-Caballero, M. Molinero Calamita, M. González-Esguevillas, M. Camarero, S. Pozo, F. Casas, I. Jiménez, P. Jiménez, M. Zaballos, A. Monzón, S. Varona, S. Juliá, M. Cuesta, I, C. Alonso	D	G	S
EPI_ISL_455339	A.2	S	Female	36	Hospitalized	hCoV-19/Spain/RI-ISCIII-201565/2020	Europe / Spain / LaRioja	2020-03-04	Hospital San Pedro	Instituto de Salud Carlos III	Iglesias-Caballero, M. Molinero Calamita, M. González-Esguevillas, M. Camarero, S. Pozo, F. Casas, I. Jiménez, P. Jiménez, M. Zaballos, A. Monzón, S. Varona, S. Juliá, M. Cuesta, I, C. Alonso	D	G	S
EPI_ISL_455341	A.2	S	Female	34	Hospitalized	hCoV-19/Spain/RI-ISCIII-201570/2020	Europe / Spain / LaRioja	2020-03-03	Hospital San Pedro	Instituto de Salud Carlos III	Iglesias-Caballero, M.; Molinero Calamita, M.; González-Esguevillas, M.; Camarero, S.; Pozo, F.; Casas, I.; Jiménez, P.; Jiménez, M.; Zaballos, A.; Monzón, S.; Varona, S.; Juliá, M.; Cuesta, I.; Alonso, C.	D	G	S
EPI_ISL_455343	A.2	S	Female	48	Hospitalized	hCoV-19/Spain/RI-ISCIII-201576/2020	Europe / Spain / LaRioja	2020-03-03	Hospital San Pedro	Instituto de Salud Carlos III	Iglesias-Caballero, M. Molinero Calamita, M. González-Esguevillas, M. Camarero, S. Pozo, F. Casas, I. Jiménez, P. Jiménez, M. Zaballos, A. Monzón, S. Varona, S. Juliá, M. Cuesta, I, C. Gómez	D	G	S
EPI_ISL_455350	A.2	S	Female	43	Hospitalized	hCoV-19/Spain/PV-ISCIII-201385/2020	Europe / Spain / Basque Country	2020-02-29	Hospital Txagorritxu	Instituto de Salud Carlos III	Iglesias-Caballero, M. Molinero Calamita, M. González-Esguevillas, M. Camarero, S. Pozo, F. Casas, I. Jiménez, P. Jiménez, M. Zaballos, A. Monzón, S. Varona, S. Juliá, M. Cuesta, I, M. Aranzamendi	G	G	L
EPI_ISL_455351	A.2	S	Female	77	Hospitalized	hCoV-19/Spain/PV-ISCIII-201388/2020	Europe / Spain / Basque Country	2020-02-29	Hospital Txagorritxu	Instituto de Salud Carlos III	Iglesias-Caballero, M. Molinero Calamita, M. González-Esguevillas, M. Camarero, S. Pozo, F. Casas, I. Jiménez, P. Jiménez, M. Zaballos, A. Monzón, S. Varona, S. Juliá, M. Cuesta, I, M. Aranzamendi	G	G	L
EPI_ISL_455353	B.1	G	Female	88	Hospitalized	hCoV-19/Spain/PV-ISCIII-201492/2020	Europe / Spain / Basque Country	2020-03-04	Hospital de Cruces	Instituto de Salud Carlos III	Iglesias-Caballero, M. Molinero Calamita, M. González-Esguevillas, M. Camarero, S. Pozo, F. Casas, I. Jiménez, P. Jiménez, M. Zaballos, A. Monzón, S. Varona, S. Juliá, M. Cuesta, I, R. Benito	D	V	L
EPI_ISL_539526	B.1.5	G	Female	18	Hospitalized	hCoV-19/Spain/CM-ISCIII-202018188/2020	Europe / Spain / Castilla La Mancha	2020-03-21	Consejeria de Sanidad y Asuntos Sociales	Instituto de Salud Carlos III	Iglesias-Caballero, M. Molinero Calamita, M. González-Esguevillas, M. Camarero, S. Pozo, F. Casas, I. Jiménez, P. Jiménez, M. Zaballos, A. Monzón, S. Varona, S. Juliá, M. Cuesta, I, G. Gutiérrez	D	G	S
EPI_ISL_539551	B.1.5	G	Female	Unknown	Hospitalized	hCoV-19/Spain/CT-ISCIII-202050/2020	Europe / Spain / Catalunya	2020-03-01	Hospital Clínic	Instituto de Salud Carlos III	Iglesias-Caballero, M. Molinero Calamita, M. González-Esguevillas, M. Camarero, S. Pozo, F. Casas, I. Jiménez, P. Jiménez, M. Zaballos, A. Monzón, S. Varona, S. Juliá, M. Cuesta, I, G. Gutiérrez	G	G	L
EPI_ISL_462479	B.2	O	Female	31	Hospitalized	hCoV-19/Spain/CT-ISCIII-202052/2020	Europe / Spain / Catalunya	2020-03-02	Hospital Clinic	Instituto de Salud Carlos III	Iglesias-Caballero, M. Molinero Calamita, M. González-Esguevillas, M. Camarero, S. Pozo, F. Casas, I. Jiménez, P. Jiménez, M. Zaballos, A. Monzón, S. Varona, S. Juliá, M. Cuesta, I, M.A Marcos	G	G	L
EPI_ISL_578196	A.2	S	Female	62	Hospitalized	hCoV-19/Spain/RI-ISCIII-201564/2020	Europe / Spain / LaRioja	2020-03-04	Hospital San Pedro	Instituto de Salud Carlos III	Iglesias-Caballero, M. Molinero Calamita, M. González-Esguevillas, M. Camarero, S. Pozo, F. Casas, I. Jiménez, P. Jiménez, M. Zaballos, A. Monzón, S. Varona, S. Juliá, M. Cuesta, I, J.M Azcona	D	G	S
EPI_ISL_578199	A.2	S	Female	37	Hospitalized	hCoV-19/Spain/RI-ISCIII-201571/2020	Europe / Spain / LaRioja	2020-03-03	Hospital San Pedro	Instituto de Salud Carlos III	Iglesias-Caballero, M. Molinero Calamita, M. González-Esguevillas, M. Camarero, S. Pozo, F. Casas, I. Jiménez, P. Jiménez, M. Zaballos, A. Monzón, S. Varona, S. Juliá, M. Cuesta, I, M. Blasco	D	G	S
EPI_ISL_578200	A.2	S	Female	55	Hospitalized	hCoV-19/Spain/RI-ISCIII-201573/2020	Europe / Spain / LaRioja	2020-03-03	Hospital San Pedro	Instituto de Salud Carlos III	Iglesias-Caballero, M. Molinero Calamita, M. González-Esguevillas, M. Camarero, S. Pozo, F. Casas, I. Jiménez, P. Jiménez, M. Zaballos, A. Monzón, S. Varona, S. Juliá, M. Cuesta, I, C. Alonso	D	G	S
EPI_ISL_578201	A.2	S	Female	10	Hospitalized	hCoV-19/Spain/RI-ISCIII-201574/2020	Europe / Spain / LaRioja	2020-03-03	Hospital San Pedro	Instituto de Salud Carlos III	Iglesias-Caballero, M. Molinero Calamita, M. González-Esguevillas, M. Camarero, S. Pozo, F. Casas, I. Jiménez, P. Jiménez, M. Zaballos, A. Monzón, S. Varona, S. Juliá, M. Cuesta, I, C. Alonso	D	G	S
EPI_ISL_416994	A.2	S	Male	33	Hospitalized	hCoV-19/Spain/CastillayLeon201437/2020	Europe / Spain / Castilla y León	2020-03-04	COMPLEJO ASISTENCIAL UNIVERSITARIO DE BURGOS	Instituto de Salud Carlos III	Iglesias-Caballero, M. Molinero Calamita, M. González-Esguevillas, M. Camarero S. Pozo F. Casas I. Jiménez P. Jiménez M. Zaballos A. Monzón, S. Varona, S. Juliá M. Cuesta I. Megias Lobón, G.	D	G	S
EPI_ISL_418243	B2.5	V	Male	64	Hospitalized	hCoV-19/Spain/Andalucia201272/2020	Europe / Spain / Andalusia	2020-02-28	Hospital Universitario Virgen de las Nieves	Instituto de Salud Carlos III	Iglesias-Caballero, M. Molinero Calamita, M. González-Esguevillas, M. Camarero, S. Pozo, F. Casas, I. Jiménez, P. Jiménez, M. Zaballos, A. Monzón, S. Varona, S. Juliá, M. Cuesta, I. Sanbonmatsu S.	D	V	L
EPI_ISL_418244	A	O	Male	74	Hospitalized	hCoV-19/Spain/Andalucia201373/2020	Europe / Spain / Andalusia	2020-03-02	Hospital Universitario Virgen de las Nieves	Instituto de Salud Carlos III	Iglesias-Caballero, M. Molinero Calamita, M. González-Esguevillas, M. Camarero, S. Pozo, F. Casas, I. Jiménez, P. Jiménez, M. Zaballos, A. Monzón, S. Varona, S. Juliá, M. Cuesta, I. Sanbonmatsu S.	D	G	L
EPI_ISL_418245	A.5	S	Male	76	Hospitalized	hCoV-19/Spain/CM-ISCIII-201328/2020	Europe / Spain / Castilla La Mancha	2020-03-01	Hospital General y Universitario de Guadalajara	Instituto de Salud Carlos III	Iglesias-Caballero, M. Molinero Calamita, M. González-Esguevillas, M. Camarero, S. Pozo, F. Casas, I. Jiménez, P. Jiménez, M. Zaballos, A. Monzón, S. Varona, S. Juliá, M. Cuesta, I. Gonzalez-Praetorius A.	D	G	S
EPI_ISL_418246	A.5	S	Male	56	Hospitalized	hCoV-19/Spain/CastillaLaMancha201329/2020	Europe / Spain / Castilla-La Mancha	2020-03-01	Hospital General y Universitario de Guadalajara	Instituto de Salud Carlos III	Iglesias-Caballero, M. Molinero Calamita, M. González-Esguevillas, M. Camarero, S. Pozo, F. Casas, I. Jiménez, P. Jiménez, M. Zaballos, A. Monzón, S. Varona, S. Juliá, M. Cuesta, I. Hernando-Real S.	G	G	L
EPI_ISL_418247	B.1	G	Male	18	Hospitalized	hCoV-19/Spain/CastillayLeon201061/2020	Europe / Spain / Castilla y Leon	2020-02-26	HOSPITAL GENERAL DE SEGOVIA	Instituto de Salud Carlos III	Iglesias-Caballero, M. Molinero Calamita, M. González-Esguevillas, M. Camarero, S. Pozo, F. Casas, I. Jiménez, P. Jiménez, M. Zaballos, A. Monzón, S. Varona, S. Juliá, M. Cuesta, I. Megias-Lobon G.	D	G	S
EPI_ISL_418248	A.2	S	Male	52	Hospitalized	hCoV-19/Spain/CastillayLeon201323/2020	Europe / Spain / Castilla y Leon	2020-03-01	COMPLEJO ASISTENCIAL UNIVERSITARIO DE BURGOS	Instituto de Salud Carlos III	Iglesias-Caballero, M. Molinero Calamita, M. González-Esguevillas, M. Camarero, S. Pozo, F. Casas, I. Jiménez, P. Jiménez, M. Zaballos, A. Monzón, S. Varona, S. Juliá, M. Cuesta, I. Megias-Lobon G.	D	G	S
EPI_ISL_418250	B.1.1	GR	Male	23	Hospitalized	hCoV-19/Spain/Cataluna201396/2020	Europe / Spain / Catalonia	2020	HOSPITAL CLINIC	Instituto de Salud Carlos III	Iglesias-Caballero, M. Molinero Calamita, M. González-Esguevillas, M. Camarero, S. Pozo, F. Casas, I. Jiménez, P. Jiménez, M. Zaballos, A. Monzón, S. Varona, S. Juliá, M. Cuesta, I. Romero P.	G	G	L
EPI_ISL_418251	B.1	G	Male	24	Hospitalized	hCoV-19/Spain/Madrid201105/2020	Europe / Spain / Madrid	2020-02-25	Hospital Universitario La Paz	Instituto de Salud Carlos III	Iglesias-Caballero, M. Molinero Calamita, M. González-Esguevillas, M. Camarero, S. Pozo, F. Casas, I. Jiménez, P. Jiménez, M. Zaballos, A. Monzón, S. Varona, S. Juliá, M. Cuesta, I. Fernández Roblas, R.	D	G	S
EPI_ISL_418252	A.5	S	Male	79	Hospitalized	hCoV-19/Spain/Madrid201449/2020	Europe / Spain / Madrid	2020-03-04	FUNDACION JIMENEZ DIAZ	Instituto de Salud Carlos III	Iglesias-Caballero, M. Molinero Calamita, M. González-Esguevillas, M. Camarero, S. Pozo, F. Casas, I. Jiménez, P. Jiménez, M. Zaballos, A. Monzón, S. Varona, S. Juliá, M. Cuesta, I. Gomez-Gonzalez C.	D	G	S
EPI_ISL_418253	A.2	S	Male	91	Hospitalized	hCoV-19/Spain/PaisVasco201382/2020	Europe / Spain / Basque Country	2020-03-02	Hospital Txagorritxu	Instituto de Salud Carlos III	Iglesias-Caballero, M.; Molinero Calamita, M.; González-Esguevillas, M.; Camarero, S.; Pozo, F.; Casas, I.; Jiménez, P.; Jiménez, M.; Zaballos, A.; Monzón, S.; Varona, S.; Juliá, M.; Cuesta, I.; Sanbonmatsu, S.	D	G	S
EPI_ISL_419233	A.2	S	Male	34	Hospitalized	hCoV-19/Spain/Canarias201495/2020	Europe / Spain / Canary Islands	2020-03-04	Hospital Universitario de Canarias	Instituto de Salud Carlos III	Iglesias-Caballero, M.; Molinero Calamita, M.; González-Esguevillas, M.; Camarero, S.; Pozo, F.; Casas, I.; Jiménez, P.; Jiménez, M.; Zaballos, A.; Monzón, S.; Varona, S.; Juliá, M.; Cuesta, I.; Alonso, C.	D	G	S
EPI_ISL_419234	A.2	S	Male	57	Hospitalized	hCoV-19/Spain/LaRioja201575/2020	Europe / Spain / LaRioja	2020-03-03	Hospital San Pedro	Instituto de Salud Carlos III	Iglesias-Caballero, M.; Molinero Calamita, M.; González-Esguevillas, M.; Camarero, S.; Pozo, F.; Casas, I.; Jiménez, P.; Jiménez, M.; Zaballos, A.; Monzón, S.; Varona, S.; Juliá, M.; Cuesta, I.; Fernández, R.	G	G	L
EPI_ISL_419235	B.1.5	G	Male	87	Hospitalized	hCoV-19/Spain/Madrid201706/2020	Europe / Spain / Madrid	2020-03-07	Fundacion Jimenez Diaz	Instituto de Salud Carlos III	Iglesias-Caballero, M.; Molinero Calamita, M.; González-Esguevillas, M.; Camarero, S.; Pozo, F.; Casas, I.; Jiménez, P.; Jiménez, M.; Zaballos, A.; Monzón, S.; Varona, S.; Juliá, M.; Cuesta, I.; Fernández, R.	G	G	L
EPI_ISL_419236	B.1.5	G	Male	88	Hospitalized	hCoV-19/Spain/Madrid201709/2020	Europe / Spain / Madrid	2020-03-07	Fundacion Jimenez Diaz	Instituto de Salud Carlos III	Iglesias-Caballero, M.; Molinero Calamita, M.; González-Esguevillas, M.; Camarero, S.; Pozo, F.; Casas, I.; Jiménez, P.; Jiménez, M.; Zaballos, A.; Monzón, S.; Varona, S.; Juliá, M.; Cuesta, I.; Fernández, R.	D	V	L
EPI_ISL_419237	B	V	Male	95	Hospitalized	hCoV-19/Spain/Madrid201738/2020	Europe / Spain / Madrid	2020-03-07	Fundacion Jimenez Diaz	Instituto de Salud Carlos III	Iglesias-Caballero, M. Molinero Calamita, M. González-Esguevillas, M. Camarero, S. Pozo, F. Casas, I. Jiménez, P. Jiménez, M. Zaballos, A. Monzón, S. Varona, S. Juliá, M. Cuesta, I. Aranzamendi, M.	D	G	S
EPI_ISL_419238	A.2	O	Male	31	Hospitalized	hCoV-19/Spain/PaisVasco201493/2020	Europe / Spain / Basque Country	2020-03-05	Hospital de Cruces	Instituto de Salud Carlos III	Iglesias-Caballero, M. Molinero Calamita, M. González-Esguevillas, M. Camarero, S. Pozo, F. Casas, I. Jiménez, P. Jiménez, M. Zaballos, A. Monzón, S. Varona, S. Juliá, M. Cuesta, I. Gómez, C	D	G	S
EPI_ISL_419240	A.2	S	Male	81	Hospitalized	hCoV-19/Spain/PaisVasco201607/2020	Europe / Spain / Basque Country	2020-03-03	Hospital Txagorritxu	Instituto de Salud Carlos III	Iglesias-Caballero, M. Molinero Calamita, M. González-Esguevillas, M. Camarero S. Pozo F. Casas I. Jiménez, P. Jiménez, M. Zaballos, A. Monzón, S. Varona, S. Juliá, M. Cuesta, I. Marcos, M.A	G	G	L
EPI_ISL_419709	A.2	S	Male	89	Hospitalized	hCoV-19/Spain/PaisVasco201602/2020	Europe / Spain / BasqueCountry	2020-03-04	Hospital Txagorritxu	Instituto de Salud Carlos III	Iglesias-Caballero, M. Molinero Calamita, M. González-Esguevillas, M. Camarero, S. Pozo, F. Casas, I. Jiménez, P. Jiménez, M. Zaballos, A. Monzón, S. Varona, S. Juliá, M. Cuesta, I, S. Sanbonmatsu	G	G	L
EPI_ISL_455316	A.2	S	Male	79	Hospitalized	hCoV-19/Spain/AN-ISCIII-201613/2020	Europe / Spain / Andalusia	2020-03-05	Hospital Universitario Virgen de las Nieves	Instituto de Salud Carlos III	Iglesias-Caballero, M. Molinero Calamita, M. González-Esguevillas, M. Camarero, S. Pozo, F. Casas, I. Jiménez, P. Jiménez, M. Zaballos, A. Monzón, S. Varona, S. Juliá, M. Cuesta, I, S. Sanbonmatsu	D	G	S
EPI_ISL_455317	A	S	Male	75	Hospitalized	hCoV-19/Spain/AN-ISCIII-201614/2020	Europe / Spain / Andalusia	2020-03-05	Hospital Universitario Virgen de las Nieves	Instituto de Salud Carlos III	Iglesias-Caballero, M. Molinero Calamita, M. González-Esguevillas, M. Camarero, S. Pozo, F. Casas, I. Jiménez, P. Jiménez, M. Zaballos, A. Monzón, S. Varona, S. Juliá, M. Cuesta, I, S. Sanbonmatsu	D	G	L
EPI_ISL_455319	B	L	Male	73	Hospitalized	hCoV-19/Spain/AN-ISCIII-201616/2020	Europe / Spain / Andalusia	2020-03-05	Hospital Universitario Virgen de las Nieves	Instituto de Salud Carlos III	Iglesias-Caballero, M.; Molinero Calamita, M.; González-Esguevillas, M.; Camarero, S.; Pozo, F.; Casas, I.; Jiménez, P.; Jiménez, M.; Zaballos, A.; Monzón, S.; Varona, S.; Juliá, M.; Cuesta, I.; Sanbonmatsu, S.	D	G	S
EPI_ISL_455320	A.2	S	Male	70	Hospitalized	hCoV-19/Spain/AN-ISCIII-201620/2020	Europe / Spain / Andalusia	2020-03-05	Hospital Universitario Virgen de las Nieves	Instituto de Salud Carlos III	Iglesias-Caballero, M.; Molinero Calamita, M.; González-Esguevillas, M.; Camarero, S.; Pozo, F.; Casas, I.; Jiménez, P.; Jiménez, M.; Zaballos, A.; Monzón, S.; Varona, S.; Juliá, M.; Cuesta, I.; Sanbonmatsu, S.	D	G	S
EPI_ISL_455322	A.2	S	Male	Unknown	Hospitalized	hCoV-19/Spain/AN-ISCIII-201623/2020	Europe / Spain / Andalusia	2020-03-05	Hospital Universitario Virgen de las Nieves	Instituto de Salud Carlos III	Iglesias-Caballero, M.; Molinero Calamita, M.; González-Esguevillas, M.; Camarero, S.; Pozo, F.; Casas, I.; Jiménez, P.; Jiménez, M.; Zaballos, A.; Monzón, S.; Varona, S.; Juliá, M.; Cuesta, I.; Sanbonmatsu, S.	D	G	L
EPI_ISL_455327	B.1.74	G	Male	44	Hospitalized	hCoV-19/Spain/CM-ISCIII-201306/2020	Europe / Spain / Castilla La Mancha	2020-03-02	Consejeria de Sanidad y Asuntos Sociales	Instituto de Salud Carlos III	Iglesias-Caballero, M. Molinero Calamita, M. González-Esguevillas, M. Camarero, S. Pozo, F. Casas, I. Jiménez, P. Jiménez, M. Zaballos, A. Monzón, S. Varona, S. Juliá, M. Cuesta, I, C. Alonso	D	G	S
EPI_ISL_455336	A.2	S	Male	41	Hospitalized	hCoV-19/Spain/RI-ISCIII-201277/2020	Europe / Spain / LaRioja	2020-02-29	Hospital San Pedro	Instituto de Salud Carlos III	Iglesias-Caballero, M. Molinero Calamita, M. González-Esguevillas, M. Camarero, S. Pozo, F. Casas, I. Jiménez, P. Jiménez, M. Zaballos, A. Monzón, S. Varona, S. Juliá, M. Cuesta, I, C. Alonso	D	G	S
EPI_ISL_455337	A.2	S	Male	43	Hospitalized	hCoV-19/Spain/RI-ISCIII-201334/2020	Europe / Spain / LaRioja	2020-03-01	Hospital San Pedro	Instituto de Salud Carlos III	Iglesias-Caballero, M. Molinero Calamita, M. González-Esguevillas, M. Camarero, S. Pozo, F. Casas, I. Jiménez, P. Jiménez, M. Zaballos, A. Monzón, S. Varona, S. Juliá, M. Cuesta, I, C. Alonso	D	G	S
EPI_ISL_455338	A.2	S	Male	41	Hospitalized	hCoV-19/Spain/RI-ISCIII-201563/2020	Europe / Spain / LaRioja	2020-03-04	Hospital San Pedro	Instituto de Salud Carlos III	Iglesias-Caballero, M. Molinero Calamita, M. González-Esguevillas, M. Camarero, S. Pozo, F. Casas, I. Jiménez, P. Jiménez, M. Zaballos, A. Monzón, S. Varona, S. Juliá, M. Cuesta, I, C. Alonso	D	G	S
EPI_ISL_455340	A	S	Male	37	Hospitalized	hCoV-19/Spain/RI-ISCIII-201568/2020	Europe / Spain / LaRioja	2020-03-05	Hospital San Pedro	Instituto de Salud Carlos III	Iglesias-Caballero, M. Molinero Calamita, M. González-Esguevillas, M. Camarero, S. Pozo, F. Casas, I. Jiménez, P. Jiménez, M. Zaballos, A. Monzón, S. Varona, S. Juliá, M. Cuesta, I, C. Alonso	D	G	S
EPI_ISL_455342	A	O	Male	54	Hospitalized	hCoV-19/Spain/RI-ISCIII-201572/2020	Europe / Spain / LaRioja	2020-03-03	Hospital San Pedro	Instituto de Salud Carlos III	Iglesias-Caballero, M. Molinero Calamita, M. González-Esguevillas, M. Camarero, S. Pozo, F. Casas, I. Jiménez, P. Jiménez, M. Zaballos, A. Monzón, S. Varona, S. Juliá, M. Cuesta, I, C. Gómez	D	G	S
EPI_ISL_455352	B	O	Male	83	Hospitalized	hCoV-19/Spain/PV-ISCIII-201491/2020	Europe / Spain / Basque Country	2020-03-04	Hospital de Cruces	Instituto de Salud Carlos III	Iglesias-Caballero, M.; Molinero Calamita, M.; González-Esguevillas, M.; Camarero, S.; Pozo, F.; Casas, I.; Jiménez, P.; Jiménez, M.; Zaballos, A.; Monzón, S.; Varona, S.; Juliá, M.; Cuesta, I.; Sanbonmatsu, S.	D	G	S
EPI_ISL_462477	A.2	S	Male	35	Hospitalized	hCoV-19/Spain/AN-ISCIII-202659/2020	Europe / Spain / Andalusia	2020-03-13	Hospital Universitario Virgen de las Nieves	Instituto de Salud Carlos III	Iglesias-Caballero, M. Molinero Calamita, M. González-Esguevillas, M. Camarero, S. Pozo, F. Casas, I. Jiménez, P. Jiménez, M. Zaballos, A. Monzón, S. Varona, S. Juliá, M. Cuesta, I, O. Díez	G	G	L
EPI_ISL_539500	B	O	Male	79	Hospitalized	hCoV-19/Spain/AR-ISCIII-201435/2020	Europe / Spain / Aragon	2020-03-03	Hospital Clínico Universitario Lozano Blesa	Instituto de Salud Carlos III	Iglesias-Caballero, M. Molinero Calamita, M. González-Esguevillas, M. Camarero, S. Pozo, F. Casas, I. Jiménez, P. Jiménez, M. Zaballos, A. Monzón, S. Varona, S. Juliá, M. Cuesta, I, B. Castro	D	G	S
EPI_ISL_539531	B.1.77	G	Male	Unknown	Hospitalized	hCoV-19/Spain/CN-ISCIII-201048/2020	Europe / Spain / Canary Islands	2020-02-24	C.H.U Nuestra Señora de Candelaria	Instituto de Salud Carlos III	Iglesias-Caballero, M. Molinero Calamita, M. González-Esguevillas, M. Camarero, S. Pozo, F. Casas, I. Jiménez, P. Jiménez, M. Zaballos, A. Monzón, S. Varona, S. Juliá, M. Cuesta, I, M.A Marcos	G	G	L
EPI_ISL_539532	A.2	O	Male	29	Hospitalized	hCoV-19/Spain/CN-ISCIII-201810/2020	Europe / Spain / Canary Islands	2020-03-06	Hospital Universitario de Canarias	Instituto de Salud Carlos III	Iglesias-Caballero, M. Molinero Calamita, M. González-Esguevillas, M. Camarero, S. Pozo, F. Casas, I. Jiménez, P. Jiménez, M. Zaballos, A. Monzón, S. Varona, S. Juliá, M. Cuesta, I, B. Castro	D	V	L
EPI_ISL_462478	A.5	S	Male	52	Hospitalized	hCoV-19/Spain/MD-ISCIII-201276/2020	Europe / Spain / Madrid	2020-03-06	Fundación Jiménez Díaz	Instituto de Salud Carlos III	Iglesias-Caballero, M. Molinero Calamita, M. González-Esguevillas, M. Camarero, S. Pozo, F. Casas, I. Jiménez, P. Jiménez, M. Zaballos, A. Monzón, S. Varona, S. Juliá, M. Cuesta, I, R. Fernández	D	G	S
EPI_ISL_578197	A.2	S	Male	6	Hospitalized	hCoV-19/Spain/RI-ISCIII-201566/2020	Europe / Spain / LaRioja	2020-03-04	Hospital San Pedro	Instituto de Salud Carlos III	Iglesias-Caballero, M. Molinero Calamita, M. González-Esguevillas, M. Camarero, S. Pozo, F. Casas, I. Jiménez, P. Jiménez, M. Zaballos, A. Monzón, S. Varona, S. Juliá, M. Cuesta, I, C. Alonso	D	G	S
EPI_ISL_578198	A.2	S	Male	37	Hospitalized	hCoV-19/Spain/RI-ISCIII-201569/2020	Europe / Spain / LaRioja	2020-03-03	Hospital San Pedro	Instituto de Salud Carlos III	Iglesias-Caballero, M. Molinero Calamita, M. González-Esguevillas, M. Camarero, S. Pozo, F. Casas, I. Jiménez, P. Jiménez, M. Zaballos, A. Monzón, S. Varona, S. Juliá, M. Cuesta, I, M. Blasco	D	G	S
